# Supplementary material for: Hybrid wheat: quantitative genetic parameters and heterosis for quality and rheological traits as well as baking volume
Source: Theor Appl Genet. 2022 Feb 3;135(4):1131–41. doi: 10.1007/s00122-022-04039-6 (PMC9033736; doi:10.1007/s00122-022-04039-6)
Supplement: Supplementary file 3 — Estimated BLUEs (best linear unbiased estimator) of the evaluated traits as well as females and males and their use in hybrid combinations. Supplementary file3 (XLSX 62 kb) [file 122_2022_4039_MOESM3_ESM.xlsx]

## Sheet: BLUEs
Genotype	group	GY (dt ha-1)	PC (%)	WGC (%)	SDS (ml)	EX (mm)	REX (EE)	R (REX/EX)	EN (cm²)	WA (%)	MT (%)	BR (1-5)	BV (ml)
Colonia	CHK	8.8981	13.5786	29.5051	54.7071	187.535	298.302	1.6151	135.642	49.006	2.10989	2.55586	694.894
Elixer	CHK	9.41572	12.8313	27.3794	34.934	161.056	261.722	1.49277	79.4922	48.1131	2.0058	3.16043	613.001
Hybred	CHK	8.79128	13.2147	28.4757	44.6686	143.123	286.769	2.00725	83.5687	49.8334	2.08361	3.04586	651.013
Hystar	CHK	9.84076	12.425	28.2786	43.9542	162.826	259.114	1.63455	94.0634	51.1882	2.18361	2.55586	693.444
JBAsano	CHK	9.1291	14.0942	30.1642	49.3295	166.875	229.272	1.40874	81.5771	52.6195	2.18017	2.34792	694.934
Julius	CHK	9.28755	13.192	32.9143	49.2818	187.328	178.654	0.916468	82.4352	54.6142	2.23537	2.46847	700.787
KWSLoft	CHK	9.06348	12.7712	29.5207	47.2793	167.374	271.284	1.66903	99.8814	51.5812	2.13798	2.55586	699.855
LGAlpha	CHK	9.52381	12.2227	27.1681	32.4419	152.347	235.92	1.54443	69.0016	48.8117	2.13617	3.01367	600.387
RGTReform	CHK	9.07591	13.0383	29.7568	48.7924	176.888	299.89	1.64971	120.73	50.1474	2.07631	2.62999	719.831
Rumor	CHK	8.49159	13.0452	29.1959	43.9693	157.557	272.059	1.71884	92.5922	50.2289	2.09053	2.77477	686.247
Tobak	CHK	9.3626	12.4004	28.6926	37.0874	180.837	192.938	1.03387	71.9208	54.4079	2.30989	1.55586	671.241
ZF301	FEM	9.25894	12.4516	28.5298	25.1201	138.265	141.219	1.0785	32.3985	52.0177	2.154	2.57553	561.71
ZF305	FEM	8.65477	13.3796	29.1788	50.2	177.69	243.267	1.37452	103.82	49.7244	2.16229	2.28919	708.517
ZF306	FEM	8.37866	14.2843	31.0282	39.5878	164.284	256.083	1.59838	85.4324	50.0155	2.17956	2.33328	687.992
ZF307	FEM	8.12655	14.2727	30.8978	46.269	152.683	352.264	2.36702	121.698	51.9608	2.27595	2.3011	719.099
ZF308	FEM	8.31152	12.665	28.7482	38.0724	122.567	192.555	1.54529	41.5116	55.3817	2.28405	2.31863	569.119
ZF309	FEM	8.1218	13.7569	30.7558	43.1965	154.735	167.281	1.01995	56.73	53.774	2.2604	2.35361	606.364
ZF311	FEM	8.6866	13.8342	30.0137	56.9168	167.12	302.383	1.84592	117.648	53.095	2.28849	2.01513	716.424
ZF315	FEM	8.9119	13.2155	30.2342	44.4043	185.185	297.097	1.43947	128.582	51.7664	2.0824	2.51841	706.101
ZF321	FEM	8.56112	15.0036	33.4871	52.4671	167.203	271.37	1.63342	100.403	53.228	2.01775	3.02271	716.949
ZF323	FEM	8.33075	12.9825	27.1756	33.1305	155.02	268.151	1.75242	84.4552	49.6028	1.88849	3.77623	630.581
ZF325	FEM	8.42743	12.2452	27.362	26.7768	162.469	174.691	1.07019	58.7847	47.2423	1.86004	3.50699	570.788
ZF326	FEM	8.32523	12.8259	26.7957	29.0734	158.871	202.604	1.07616	54.6864	46.9925	1.76877	3.99699	567.67
ZF327	FEM	8.41097	12.9822	29.5528	55.7289	183.629	217.479	1.22013	96.8363	52.1452	2.26082	2.07081	707.223
ZF328	FEM	8.31856	13.5406	30.3334	44.7406	170.668	231.665	1.33993	73.6619	50.8568	2.20618	2.35381	676.144
ZF330	FEM	9.66549	12.3096	27.7842	47.0884	172.837	357.452	2.08841	144.97	51.6596	2.23274	2.30972	697.625
ZF341	FEM	8.54287	12.1583	27.8653	27.6772	159.65	231.793	1.47809	67.0371	48.3432	2.0401	2.79678	596.028
ZF343	FEM	9.45785	13.1993	28.8619	49.1394	165.719	221.598	1.3238	83.922	51.1386	2.16399	2.04684	681.984
ZF344	FEM	9.466	12.1028	28.4602	37.892	181.569	180.522	0.972549	69.7164	51.503	2.56593	1.43305	620.883
ZF345	FEM	9.02804	11.9243	26.9119	24.1802	150.405	140.599	0.939439	37.4406	48.419	2.03168	3.5189	525.038
ZF346	FEM	9.15024	12.3806	28.825	25.4233	174.565	171.41	0.977575	58.4023	48.7753	2.00403	3.3011	565.203
ZF347	FEM	8.81806	12.3695	27.936	26.457	140.419	147.896	1.0988	33.3144	48.3124	1.93666	3.76138	468.172
ZF348	FEM	8.93613	12.1652	27.5135	29.4833	163.595	163.046	0.992422	51.1011	47.6739	2.11567	2.77288	541.447
ZF350	FEM	8.58621	12.3329	26.5617	30.8922	158.626	227.68	1.44018	73.1569	48.6204	2.20806	2.27347	609.18
ZF353	FEM	9.12265	12.7629	27.79	47.0173	164.237	248.827	1.46748	82.5313	50.4267	2.11167	2.54456	660.851
ZF357	FEM	8.58725	13.148	28.9556	51.8544	179.313	321.92	1.83613	133.21	50.4329	2.06433	3.04521	709.037
ZF359	FEM	8.08332	13.6669	30.1773	50.3633	176.913	293.044	1.60969	114.424	50.9282	2.63622	1.93067	701.927
ZF365	FEM	8.13839	14.3731	31.6663	62.8005	185.838	295.268	1.64725	127.224	52.9203	2.25167	1.59252	738.099
ZF366	FEM	8.40671	14.6173	33.3832	58.3826	177.547	317.018	1.76668	155.502	51.6797	2.15708	2.54139	732.938
ZF367	FEM	9.01851	12.6911	29.3553	49.9136	152.683	265.329	1.65006	86.0624	52.9919	2.26423	2.03456	672.691
ZF372	FEM	8.5318	15.4906	33.7219	52.8311	201.668	276.187	1.52645	142.898	52.7673	2.20604	2.35361	729.528
ZF375	FEM	8.68744	14.4799	31.506	54.9321	188.754	217.993	1.18452	99.5859	55.5706	2.28457	2.02656	705.305
ZF376	FEM	8.23642	14.8152	31.9664	59.5542	195.369	371.854	2.29342	160.278	54.2014	2.15609	2.21882	738.034
ZF377	FEM	8.44843	13.7295	30.8388	50.9316	172.457	252.319	1.44975	98.1397	52.7157	2.2341	2.28574	701.427
ZF381	FEM	8.95167	13.1052	30.0208	56.0065	178.531	244.9	1.41817	119.048	51.9686	2.23798	2.04586	709.615
ZF388	FEM	9.71165	12.8348	29.8757	31.5542	176.815	150.294	0.848029	51.0404	52.8438	2.23614	2.27347	610.013
ZF393	FEM	9.37086	12.8549	28.9101	35.1085	145.375	150.66	1.06272	39.6374	54.5393	2.33857	1.51841	585.402
ZF396	FEM	9.69449	11.8842	27.3898	26.9399	150.435	174.667	1.19175	45.7755	49.1973	2.00684	3.26288	560.75
ZF397	FEM	8.86178	11.5446	26.6825	22.5575	155.889	156.593	1.00466	43.2791	47.982	1.80659	3.53032	527.304
ZF398	FEM	9.01705	12.1595	27.1837	22.3659	157.143	196.536	1.21551	56.3121	47.7228	1.87633	3.29984	566.223
ZF399	FEM	9.08056	12.5941	27.0262	25.57	171.139	159.125	0.943495	54.382	47.0986	2.07975	2.7603	519.223
ZF402	FEM	9.47639	13.1905	29.4877	39.4596	158.989	191.968	1.18407	60.6168	50.5936	2.12396	2.63909	653.595
ZF403	FEM	8.25344	14.5678	31.7158	56.9016	168.875	284.183	1.6477	106.718	53.0529	2.21045	2.29506	709.795
ZF407	FEM	9.66042	11.9645	26.9199	29.8078	143.048	231.045	1.59977	60.8797	48.4347	1.8165	3.56728	582.889
ZF409	FEM	8.81487	12.9625	30.4014	36.4901	173.27	225.848	1.38991	71.7523	53.7386	2.24027	2.27137	669.059
ZF411	FEM	8.44893	13.0379	29.1764	46.2796	178.665	220.533	1.2576	85.8167	51.1029	2.11177	2.58739	687.652
ZF418	FEM	9.09732	12.5427	28.1174	56.186	150.883	355.462	2.33757	116.758	52.4668	2.1355	3.04304	672.784
ZF421	FEM	8.3564	13.6484	29.8574	55.8942	170.768	236.952	1.39699	91.5662	53.8909	2.25814	2.05854	695.334
ZF423	FEM	8.46028	12.5982	26.4873	33.4866	146.301	257.158	1.91971	77.5069	47.4669	1.83759	4.04712	620.744
ZF424	FEM	9.04288	12.575	28.3229	22.3473	164.325	200.456	1.23633	58.6142	48.0272	2.03051	3.08252	602.301
ZF428	FEM	8.27075	13.1125	27.7375	50.5573	160.499	287.271	1.77946	87.7152	49.4029	2.05343	3.33349	674.939
ZF430	FEM	8.43757	12.5346	28.6501	43.3252	169.686	305.238	1.74125	124.672	49.1154	2.05803	2.80015	692.617
ZF431	FEM	9.11616	12.3714	28.0095	26.6479	154.081	218.246	1.4415	63.5019	48.087	2.00781	3.26982	633.623
ZF432	FEM	8.90426	12.9996	28.3748	42.2841	154.58	220.769	1.43939	69.1527	50.0541	2.0637	2.81143	666.643
ZF434	FEM	7.79669	14.1401	31.1005	57.735	168.37	218.233	1.32708	81.1752	51.4536	2.16033	2.29619	690.139
ZF435	FEM	8.10249	13.6303	32.0959	52.935	170.302	294.079	1.65825	119.945	51.113	2.10791	2.55155	720.795
ZF436	FEM	8.8299	14.3103	31.6698	51.5641	178.914	270.438	1.50462	118.581	52.1667	2.1694	2.79952	716.594
ZF437	FEM	7.87094	13.2104	30.8862	55.4631	171.517	346.882	1.98962	149.476	52.2217	2.31355	1.54541	722.054
ZF445	FEM	9.00732	12.9404	29.3124	43.2452	168.962	223.964	1.26248	81.1083	52.8315	2.25838	1.81348	679.361
ZF454	FEM	8.04967	15.8456	36.0092	65.8417	190.345	293.803	1.53135	140.991	55.9326	2.11303	2.78639	785.258
ZF456	FEM	9.1864	13.1681	30.8809	50.9732	181.818	229.871	1.26951	103.442	52.017	2.23467	2.02032	712.324
ZF462	FEM	8.70011	13.3306	29.925	53.4257	184.753	243.966	1.31341	108.208	55.7514	2.33212	1.57219	711.397
ZF463	FEM	8.39387	13.8674	30.2909	47.8192	176.823	181.376	1.0632	70.9031	52.7004	2.23968	2.03521	687.073
ZF467	FEM	8.54957	13.1926	29.3997	31.8384	151.178	189.382	1.2736	47.6427	48.6178	1.8601	3.32983	594.852
ZF480	FEM	8.73694	13.8515	31.1332	52.4811	182.279	239.848	1.32234	102.582	50.4295	2.07944	2.55281	711.034
ZF481	FEM	9.00794	14.3267	31.025	30.8511	150.106	192.432	1.27359	57.4644	50.0412	1.78842	4.04647	611.24
ZF482	FEM	8.33077	14.9418	32.5781	55.2723	192.118	215.37	1.17598	96.5654	51.993	2.05717	2.81017	727.06
ZF491	FEM	8.9991	13.2847	30.0005	54.6543	171.69	267.208	1.52005	114.191	51.7924	2.08376	2.55606	712.799
ZF492	FEM	8.17309	15.1918	34.2884	39.5003	152.156	192.075	1.28451	51.7655	57.1272	2.25025	2.10125	642.99
ZF493	FEM	8.69208	13.4215	31.273	45.9507	177.867	197.515	1.14271	76.196	53.327	2.21348	2.08146	680.793
ZF495	FEM	9.4375	12.0531	26.7526	32.4794	162.527	243.632	1.5282	80.8343	47.8779	1.93225	3.28538	618.238
ZF496	FEM	7.61401	14.0064	31.6291	41.2199	185.687	203.95	1.14652	84.247	50.5198	2.13225	2.29619	696.317
ZF497	FEM	8.66188	14.2206	33.4128	36.2804	188.703	154.767	0.86005	61.3045	53.8797	2.12001	2.57272	671.224
ZF500	FEM	8.62833	13.7199	31.419	36.6068	186.738	137.879	0.788695	46.956	52.7247	2.53492	1.81238	628.393
ZM001_x_ZF301	HYB	9.40011	12.7665	28.9846	28.2764	137.508	156.603	1.12997	39.5364	51.3845	2.11556	2.78507	551.052
ZM001_x_ZF325	HYB	8.72282	11.905	29.0374	28.3842	158.017	176.67	1.09466	53.6688	47.8036	1.78903	3.79218	583.692
ZM001_x_ZF359	HYB	9.46761	13.2164	28.7187	38.0321	148.042	243.477	1.69749	69.0328	50.2775	2.20478	2.25923	652.8
ZM001_x_ZF397	HYB	9.55897	11.6368	27.6629	23.6192	143.558	167.18	1.13743	42.6802	48.2526	1.84533	3.77645	523.915
ZM001_x_ZF398	HYB	9.59761	12.3189	28.2074	25.7254	152.761	221.463	1.48265	58.6691	48.2738	1.92042	3.53586	579.115
ZM001_x_ZF399	HYB	8.9475	12.5143	29.363	33.3751	159.416	185.53	1.13568	57.5937	48.5217	2.24296	1.79622	581.428
ZM001_x_ZF402	HYB	9.54915	12.6146	29.2169	30.0658	149.347	162.109	1.06455	44.2324	50.8509	2.23968	2.3063	597.443
ZM001_x_ZF403	HYB	9.34671	13.3599	29.9311	41.5206	174.364	224.423	1.3064	79.7379	52.2728	2.26485	2.00841	688.247
ZM001_x_ZF407	HYB	9.74267	11.5296	27.5344	20.0884	147.722	201.347	1.36043	55.4624	47.4974	1.84327	3.8319	558.473
ZM001_x_ZF409	HYB	9.64435	12.2755	30.2415	37.3713	150.529	167.205	1.10882	48.0827	52.2327	2.28045	2.33456	576.912
ZM001_x_ZF411	HYB	8.96405	13.0893	30.3804	47.6489	181.96	197.52	1.10582	88.3621	50.8648	2.17781	2.52493	684.44
ZM001_x_ZF428	HYB	9.08677	12.6941	27.8022	39.9318	158.223	269.16	1.73564	82.0753	49.389	1.97822	3.08681	664.576
ZM001_x_ZF430	HYB	8.47157	12.375	28.7191	32.3211	162.058	240.905	1.55021	86.7501	50.111	2.18217	2.55819	689.213
ZM001_x_ZF445	HYB	9.32813	13.4552	30.5122	34.6505	167.984	172.361	1.08358	54.9101	52.1805	2.26243	2.2894	627.624
ZM001_x_ZF482	HYB	8.45115	14.9745	32.8146	46.3659	181.69	215.356	1.19407	91.1194	51.2633	2.03961	2.81017	702.475
ZM001_x_ZF496	HYB	8.66735	13.1831	29.9523	38.1301	175.129	190.782	1.11753	66.9403	50.5446	2.0659	2.81138	672.13
ZM004_x_ZF307	HYB	7.92359	14.8636	31.2853	42.9883	162.58	311.476	1.97125	111.28	51.9206	2.15432	2.24732	703.277
ZM004_x_ZF309	HYB	8.03405	13.3513	31.4591	41.6956	189.578	191.455	1.0753	79.2217	52.976	2.16923	2.28106	694.11
ZM004_x_ZF341	HYB	9.14963	12.1079	27.3246	25.4217	150.176	186.676	1.26399	52.2223	48.5071	2.03051	3.35361	571.907
ZM004_x_ZF345	HYB	9.36472	11.9104	27.1069	25.7711	156.24	162.861	1.08841	44.4134	47.9925	1.83966	4.03863	526.436
ZM004_x_ZF366	HYB	8.14934	13.4594	30.2423	38.9105	176.245	245.908	1.42775	98.936	49.9848	1.96033	3.05728	694.877
ZM004_x_ZF381	HYB	8.76688	12.9629	31.0474	49.9439	184.391	224.949	1.21836	99.3713	50.8444	2.16215	2.33349	708.792
ZM004_x_ZF403	HYB	9.04193	12.7164	29.042	37.9588	167.094	243.674	1.46194	82.0246	50.4933	2.06655	3.03247	675.586
ZM004_x_ZF423	HYB	8.74772	12.7241	26.5574	26.3389	164.04	234.616	1.46407	74.8591	47.5382	2.00527	3.0406	609.972
ZM004_x_ZF435	HYB	8.47019	12.8651	28.2318	41.3894	158.034	267.035	1.73424	87.1067	49.356	2.13286	2.30218	681.638
ZM005_x_ZF359	HYB	8.60431	13.2769	29.4007	50.5637	157.599	240.018	1.52406	87.5148	50.2345	2.35226	1.52948	685.922
ZM005_x_ZF497	HYB	7.88368	13.965	33.4288	44.9186	179.312	162.694	0.964325	59.0356	53.663	2.03144	3.28356	673.124
ZM009_x_ZF308	HYB	8.96198	12.9995	29.04	36.3701	138.498	195.885	1.44874	48.2641	54.3802	2.22098	2.54616	590.729
ZM009_x_ZF346	HYB	8.80514	12.0724	27.1837	25.0969	161.577	166.367	1.06805	47.8446	48.5006	1.85859	4.08252	560.025
ZM009_x_ZF365	HYB	8.52378	14.1009	32.6599	63.2138	192.141	287.625	1.5576	139.834	53.0764	2.10997	2.55521	753.135
ZM009_x_ZF375	HYB	8.78936	13.9417	30.7661	47.2667	177.111	247.853	1.47125	92.4661	54.3185	2.16675	2.29015	700.506
ZM009_x_ZF393	HYB	9.68618	12.6112	28.4441	35.7834	150.115	194.525	1.29284	55.6128	53.1158	2.48466	1.30348	633.221
ZM009_x_ZF421	HYB	8.73586	13.098	27.4842	48.9608	177.521	199.054	1.2342	79.9528	52.5912	2.13218	2.42743	666.423
ZM009_x_ZF437	HYB	8.27833	12.777	29.5511	55.0559	159.991	344.583	2.13916	132.145	52.0057	2.19484	2.05124	705.264
ZM009_x_ZF454	HYB	7.94279	15.1192	34.4938	61.8879	191.023	248.424	1.47841	118.671	54.9768	2.04022	2.43138	751.925
ZM009_x_ZF491	HYB	8.81233	12.7432	28.8344	51.3701	162.353	266.995	1.65036	91.4373	51.4112	2.12104	2.76999	683.223
ZM301_x_ZF343	HYB	9.68095	13.1719	29.3748	54.4743	180.578	239.97	1.3504	95.8284	51.7919	2.15536	2.55155	703.137
ZM301_x_ZF396	HYB	9.74459	12.6931	29.4227	37.1937	174.623	190.705	1.10465	68.8775	51.1393	2.2661	2.03541	661.913
ZM301_x_ZF430	HYB	8.38667	13.6394	30.2313	46.7496	169.797	240.352	1.41633	94.7008	50.1465	2.17971	2.33349	702.289
ZM302_x_ZF307	HYB	9.2019	14.6373	31.2099	49.3028	157.651	307.182	1.96184	110.941	51.3226	2.20198	1.80745	706.52
ZM302_x_ZF309	HYB	9.07617	13.168	30.3146	45.1641	178.126	192.523	1.11644	70.4062	52.2215	2.25995	2.05854	685.986
ZM302_x_ZF372	HYB	8.62814	13.7743	31.1796	54.0243	174.124	352.872	2.07705	151.02	51.7089	2.21655	2.28574	718.05
ZM302_x_ZF376	HYB	9.76163	12.9304	29.0341	43.0073	169.445	243.059	1.44044	94.5242	50.5366	2.09598	3.01948	695.369
ZM302_x_ZF492	HYB	9.57999	13.9468	32.0467	40.1148	152.579	242.781	1.58432	75.9804	51.833	2.05256	3.08379	685.168
ZM303_x_ZF308	HYB	9.14306	12.9052	30.2195	40.7594	143.79	292.572	2.0196	83.7078	52.1534	2.17719	2.54247	678.62
ZM303_x_ZF311	HYB	8.94266	13.4395	30.2499	57.5285	169.184	313.601	1.84226	128.916	51.1754	2.26127	2.30678	726.38
ZM303_x_ZF326	HYB	9.13725	13.2535	28.9906	37.2251	153.706	231.764	1.51596	73.7493	49.6713	1.96925	3.06679	633.034
ZM303_x_ZF350	HYB	10.0615	12.835	27.8122	36.0957	155.905	265.304	1.72678	80.711	50.2681	2.22091	2.27137	661.012
ZM303_x_ZF375	HYB	9.31015	12.9893	28.5327	47.3821	169.665	264.898	1.60598	94.7562	52.5468	2.26742	2.24888	688.265
ZM303_x_ZF393	HYB	9.16008	13.0518	28.5333	52.3068	155.226	205.075	1.2912	74.6618	52.9331	2.44789	1.83408	680.932
ZM303_x_ZF397	HYB	9.31093	12.5638	27.67	30.9202	154.973	214.968	1.3915	65.9393	49.0287	2.10742	3.04304	605.774
ZM303_x_ZF399	HYB	9.54415	12.6753	28.2003	34.8805	162.9	194.342	1.20513	64.7887	49.1441	2.0815	3.04537	613.663
ZM303_x_ZF437	HYB	8.81719	13.9748	31.3736	55.8345	167.008	365.386	2.14491	145.294	51.1574	2.26095	2.02032	720.318
ZM303_x_ZF454	HYB	8.56106	14.0786	30.8946	57.0887	172.9	282.674	1.62663	115.757	53.4945	2.21519	2.07081	722.262
ZM303_x_ZF491	HYB	9.03997	13.2039	29.1466	50.8575	168.343	281.47	1.64841	108.737	51.0847	2.11484	2.78639	706.803
ZM304_x_ZF321	HYB	9.61833	13.4671	31.8501	44.7776	170.272	221.695	1.33378	77.5378	53.6631	2.27144	1.82662	684.696
ZM304_x_ZF328	HYB	9.3074	12.766	29.2162	36.0283	165.907	187.379	1.15787	62.6607	51.9219	2.32236	1.79122	626.079
ZM304_x_ZF495	HYB	10.3513	12.1667	27.7782	32.514	164.196	217.909	1.2941	74.8037	49.8137	2.04667	3.03456	630.09
ZM309_x_ZF367	HYB	9.12744	12.804	29.8049	52.8345	165.08	269.469	1.59239	99.9441	53.4352	2.2084	2.29141	693.752
ZM309_x_ZF407	HYB	9.86578	12.2349	27.349	33.9228	165.802	244.369	1.50956	79.1382	50.1753	2.02704	3.32163	653.601
ZM310_x_ZF306	HYB	9.25263	12.9658	28.9575	47.1034	157.923	317.504	2.10229	107.781	50.4248	2.24218	2.27951	694.608
ZM310_x_ZF315	HYB	9.35176	12.8432	28.1539	46.5758	162.858	342.907	2.07585	131.174	50.8958	2.31821	1.80773	705.677
ZM310_x_ZF330	HYB	8.97381	12.2761	27.9619	54.3235	169.032	336.812	2.04277	123.345	51.2923	2.21892	2.33436	701.002
ZM310_x_ZF353	HYB	8.79317	12.2126	27.185	52.394	164.68	302.173	1.85382	95.6426	51.1167	2.09277	3.04754	666.705
ZM310_x_ZF377	HYB	9.06774	13.9323	31.8956	55.3316	166.243	289.703	1.70761	113.955	51.6751	2.17328	3.12171	721.227
ZM310_x_ZF454	HYB	9.15476	13.447	31.0749	44.8057	169.121	372.582	2.21623	136.022	53.0074	2.21369	2.08359	715.423
ZM311_x_ZF326	HYB	9.78908	12.34	28.5979	24.3821	151.409	167.663	1.10263	42.6516	49.8042	2.01498	3.00238	580.141
ZM311_x_ZF344	HYB	9.60786	12.1288	26.7617	30.1201	162.3	131.842	0.865048	41.1288	53.144	2.17161	2.79122	538.715
ZM311_x_ZF350	HYB	9.56908	13.13	27.5917	32.0065	142.399	209.012	1.47291	51.9967	51.9361	2.31334	1.81017	611.165
ZM311_x_ZF377	HYB	9.37592	13.3813	30.9495	40.9401	156.047	191.202	1.24442	59.8075	53.0022	2.20378	2.56854	660.777
ZM311_x_ZF431	HYB	9.5308	12.0674	26.7968	29.0475	154.577	174.618	1.15694	49.0176	50.9709	2.08131	2.77396	565.51
ZM311_x_ZF454	HYB	9.16022	14.0278	32.3716	47.202	161.016	210.288	1.30161	72.2193	55.1705	2.12974	2.76951	679.202
ZM312_x_ZF421	HYB	9.00449	12.3716	26.3483	41.3966	173.635	211.711	1.23129	81.5548	51.6658	2.18904	2.02032	648.444
ZM312_x_ZF424	HYB	8.83823	12.0882	26.8385	30.7722	168.004	209.977	1.25382	72.5545	48.1674	2.06107	2.77645	621.022
ZM313_x_ZF397	HYB	9.92174	11.7949	26.5681	27.9061	145.693	179.902	1.19208	48.1142	48.0589	1.8691	3.77574	557.221
ZM313_x_ZF434	HYB	9.63424	12.3905	26.6973	34.7717	142.864	248.646	1.71479	69.2064	49.1587	2.04339	3.06327	637.281
ZM315_x_ZF462	HYB	9.58614	12.9845	29.4861	52.5603	162.872	241.028	1.49218	79.7272	52.86	2.2355	2.04304	678.626
ZM316_x_ZF445	HYB	9.02917	13.1226	29.2733	48.8859	172.071	234.668	1.3272	73.2096	51.0144	2.11189	2.602	681.925
ZM316_x_ZF454	HYB	9.17877	13.6963	28.6714	60.667	173.094	317.244	1.84695	117.043	53.4002	2.12417	2.79122	720.799
ZM317_x_ZF323	HYB	7.75939	13.2328	36.0019	43.1836	175.955	185.337	1.05351	77.3887	52.1558	2.02613	2.73732	681.622
ZM317_x_ZF367	HYB	9.37272	13.3711	29.6958	43.9843	154.309	222.742	1.40947	74.8522	53.4622	2.23275	2.29873	676.611
ZM318_x_ZF454	HYB	9.08441	14.0254	30.3414	60.1168	174.678	289.191	1.72779	120.026	53.5019	2.29389	2.06357	719.647
ZM318_x_ZF493	HYB	9.16969	13.0349	28.9225	43.9438	178.985	237.088	1.3706	92.1429	51.9699	2.16289	2.33456	695.059
ZM319_x_ZF367	HYB	9.8041	13.077	29.067	51.5883	165.898	280.748	1.70292	104.692	52.6169	2.33586	1.31756	693.87
ZM319_x_ZF432	HYB	9.42795	12.5428	27.8614	47.8361	165.333	238.78	1.49171	86.1707	51.15	2.14674	2.76432	686.819
ZM320_x_ZF315	HYB	9.05559	12.8969	28.6664	47.8354	175.619	267.338	1.53951	111.7	50.8572	2.20997	2.3163	700.213
ZM320_x_ZF353	HYB	9.33947	12.2969	26.9374	42.8918	162.013	222.346	1.39475	77.5606	50.3711	2.08014	2.59126	646.187
ZM320_x_ZF397	HYB	9.6637	11.7642	26.4678	27.2797	162.706	179.515	1.08667	57.9063	48.9126	1.99328	3.2938	583.682
ZM320_x_ZF418	HYB	9.985	12.233	27.2684	47.5561	167.751	319.265	1.85862	123.426	51.4644	2.13673	2.53397	686.66
ZM320_x_ZF454	HYB	9.2633	12.862	30.534	48.2531	160.676	275.469	1.67452	108.834	51.7929	2.26229	2.05029	709.222
ZM321_x_ZF431	HYB	9.4281	12.6726	28.4028	32.08	161.722	191.885	1.19005	62.2178	49.8523	2.22829	1.76097	610.688
ZM321_x_ZF454	HYB	8.94522	13.4391	30.606	53.667	182.931	247.517	1.39144	106.35	54.4652	2.24516	1.82662	707.378
ZM322_x_ZF396	HYB	10.014	12.205	28.8156	27.5285	157.012	178.356	1.10815	53.9119	49.5029	2.10252	2.41778	605.79
ZM322_x_ZF407	HYB	9.8556	12.1307	27.9946	28.5178	161.049	187.142	1.1679	57.6814	49.5516	1.90903	3.26162	587.649
ZM324_x_ZF388	HYB	9.77605	12.9029	28.7853	44.0973	156.819	197.288	1.21479	61.5865	50.6863	2.18903	2.55327	663.761
ZM324_x_ZF402	HYB	9.5971	12.4514	28.6855	37.6123	147.147	200.633	1.36005	58.7686	51.3938	2.21956	2.02271	639.117
ZM324_x_ZF467	HYB	9.19529	12.1472	27.5624	31.1168	146.348	246.108	1.67427	67.4312	48.7886	1.9848	3.01428	602.409
ZM324_x_ZF500	HYB	9.45563	13.3159	28.3482	39.0037	154.359	228.018	1.50446	68.2549	51.2115	2.33586	1.55537	646.306
ZM326_x_ZF407	HYB	9.63345	11.9055	27.9836	26.8601	160.448	217.379	1.3231	69.0729	49.2066	2.06169	2.98922	622.52
ZM327_x_ZF348	HYB	9.79039	11.4738	28.6013	31.5101	155.263	189.842	1.22412	60.6421	49.7857	2.07057	2.99699	614.841
ZM328_x_ZF306	HYB	9.48105	13.4533	30.1395	42.5239	159.706	249.494	1.58378	81.1373	50.5622	2.25933	2.08359	695.14
ZM328_x_ZF344	HYB	8.89439	12.6396	28.5724	48.3807	172.11	187.326	1.12459	66.3192	52.0686	2.19887	2.53712	659.631
ZM328_x_ZF454	HYB	9.00866	13.3063	30.3282	57.6352	174.55	232.968	1.31368	95.1808	52.4472	2.07135	2.8319	704.602
ZM331_x_ZF305	HYB	9.33833	12.9979	29.0447	48.1514	159.75	249.62	1.50467	92.3381	51.3024	2.14068	2.2359	684.48
ZM331_x_ZF367	HYB	9.67789	12.6947	28.2164	43.9131	154.127	251.589	1.60744	80.7842	53.1052	2.24739	1.78015	674.114
ZM332_x_ZF436	HYB	9.15074	13.7335	30.5345	57.9721	177.533	258.662	1.43695	100.745	51.426	2.18832	2.28554	717.61
ZM333_x_ZF434	HYB	9.26078	13.5207	29.8282	54.2627	159.792	280.326	1.77526	93.6122	51.4545	2.26444	2.04389	686.397
ZM333_x_ZF454	HYB	9.32926	14.4352	31.9904	56.5289	188.677	258.977	1.35824	131.447	54.2861	2.24131	2.06309	748.02
ZM333_x_ZF481	HYB	9.27954	13.6941	30.641	45.7117	168.366	237.725	1.37146	86.6608	49.8896	1.96229	3.05029	688.479
ZM334_x_ZF357	HYB	9.21539	12.8524	29.3014	54.4079	180.498	296.593	1.61548	110.968	52.1028	2.22342	2.27619	718.209
ZM334_x_ZF463	HYB	9.32775	13.2066	30.6422	53.2097	182.261	208.74	1.13695	89.9744	52.3256	2.18321	2.31772	700.252
ZM335_x_ZF454	HYB	9.14193	13.2565	31.0618	58.0663	176.859	266.391	1.67184	109.769	54.5392	2.31295	1.84361	727.013
ZM336_x_ZF347	HYB	9.65629	12.055	28.0753	27.5158	154.128	197.406	1.31162	59.195	49.5998	1.93501	3.35489	596.991
ZM337_x_ZF323	HYB	8.67053	13.5883	29.861	37.0221	165.382	244.298	1.50155	88.4506	49.7876	2.01173	3.25839	650.218
ZM337_x_ZF327	HYB	9.06572	12.4268	27.2005	36.8784	168.236	219.909	1.28302	86.2347	50.2193	2.10948	2.55663	662.13
ZM337_x_ZF407	HYB	9.88284	11.8489	27.2121	27.4078	150.082	221.226	1.49072	62.7832	47.772	1.97382	3.01207	569.045
ZM337_x_ZF456	HYB	9.75096	12.8121	29.1293	40.5031	151.635	238.68	1.476	87.3619	49.7843	2.18366	2.27432	687.19
ZM338_x_ZF302	HYB	9.24642	13.8419	31.7877	52.6632	183.706	236.218	1.32324	103.442	51.6635	2.26387	2.04712	714.485
ZM339_x_ZF325	HYB	9.38506	12.7793	29.2896	35.7952	160.989	219.806	1.39964	68.7232	49.0515	2.08768	3.0443	639.42
ZM339_x_ZF347	HYB	9.28123	12.6627	28.4663	29.0291	152.47	185.951	1.24988	50.9863	50.8607	1.99412	3.08146	578.145
ZM339_x_ZF407	HYB	9.82697	12.3686	28.6768	35.004	157.329	258.018	1.67285	83.1926	49.907	1.94208	3.03247	652.96
ZM339_x_ZF480	HYB	8.81802	14.7181	32.759	58.5285	190.155	240.909	1.25753	119.22	52.4906	1.91699	3.04389	726.198
ZM339_x_ZF482	HYB	9.28935	13.8694	31.2917	48.7754	183.183	236.114	1.31821	100.641	52.1995	2.11846	2.81138	710.393
ZM340_x_ZF327	HYB	9.26655	12.9246	29.3698	49.4785	165.604	254.943	1.53381	92.194	51.638	2.23455	2.07081	688.489
ZM340_x_ZF407	HYB	9.64833	12.4221	27.5139	37.5761	154.757	265.568	1.75912	75.923	49.1297	1.93261	3.29853	620.073
ZM340_x_ZF424	HYB	8.92914	13.3215	27.7978	41.5519	168.55	234.568	1.46261	79.5086	49.1022	1.99102	3.00028	646.742
ZM340_x_ZF456	HYB	9.70436	13.6055	30.8033	53.868	165.819	288.17	1.74141	109.788	51.4005	2.21711	2.06327	712.303
ZM001	MALE	8.74156	12.7443	29.8987	27.4923	127.529	185.642	1.44691	38.996	52.4313	2.30527	2.05246	587.796
ZM004	MALE	8.37094	12.7125	27.4159	28.0066	154.891	157.436	1.00718	44.2194	47.3816	1.86263	3.56081	558.928
ZM005	MALE	9.84574	12.8705	27.9691	38.5904	149.749	247.282	1.69245	77.0451	48.0984	1.97803	3.29639	649.529
ZM009	MALE	8.58773	12.5755	29.2427	47.2165	154.898	257.696	1.62723	86.4227	51.9794	2.21695	2.01387	691.137
ZM301	MALE	8.70993	12.9816	29.3095	44.0656	173.906	229.086	1.2679	93.9094	50.6772	2.15467	2.53271	691.285
ZM302	MALE	9.05691	13.215	30.5266	44.7495	178.374	214.287	1.2433	83.0479	50.2228	2.18225	2.33456	696.725
ZM303	MALE	8.95097	13.6217	28.5538	51.6345	165.966	247.911	1.55907	90.3352	51.0321	2.35515	1.82821	671.896
ZM304	MALE	8.87239	12.3608	28.8394	35.924	163.141	155.196	0.928717	49.8175	54.2939	2.33968	2.03521	630.013
ZM309	MALE	8.61038	13.099	28.8329	57.5449	166.054	365.306	2.18941	153.062	53.2191	2.20913	2.54239	702.026
ZM310	MALE	8.96523	12.4949	29.6267	44.5285	176.851	221.451	1.25685	95.643	49.4607	2.03635	3.04389	693.638
ZM311	MALE	8.35604	13.2821	31.6182	21.8942	125.439	118.307	0.719708	24.0673	55.6001	2.21642	2.36955	543.279
ZM312	MALE	7.85889	13.3658	30.7635	55.8524	146.501	280.46	1.78813	74.9908	52.9883	2.21686	2.05962	679.08
ZM313	MALE	8.7924	13.5494	29.2766	36.6707	134.023	231.496	1.68278	58.1322	49.0066	2.06098	3.01948	637.102
ZM315	MALE	8.67962	13.1014	31.0718	42.6926	168.968	198.702	1.21626	71.0113	53.4268	2.23667	2.2873	685.622
ZM316	MALE	8.48768	13.1212	28.5613	38.0735	153.053	182.267	1.22069	57.8168	52.7367	2.41364	1.30122	633.026
ZM317	MALE	8.88801	12.3818	28.1922	40.2149	153.339	268.6	1.77154	83.8176	51.7553	2.23648	2.29141	676.821
ZM318	MALE	8.28345	13.6529	29.0524	42.812	163.873	255.728	1.59665	88.2703	52.1097	2.42395	1.95868	682.246
ZM319	MALE	8.56239	13.125	29.2754	46.6464	166.394	297.786	1.7988	112.349	51.8785	2.28591	1.54247	700.355
ZM320	MALE	8.82178	12.1248	28.8671	38.3006	184.519	276.408	1.49002	124.883	50.7197	2.25612	1.75732	697.093
ZM321	MALE	8.37488	12.0742	26.2205	44.205	162.715	253.608	1.54725	91.0014	49.3314	2.11115	2.81143	650.108
ZM322	MALE	9.07444	13.4599	28.4483	57.2382	166.363	298.996	1.76274	110.02	51.9198	2.23882	2.01207	719.562
ZM324	MALE	8.64924	13.0641	30.1432	31.8784	167.306	174.526	1.02168	56.1048	51.4782	2.26249	2.07061	625.734
ZM326	MALE	8.43685	12.9907	27.1961	42.0437	131.968	286.114	2.12971	74.0264	51.393	2.17181	2.60598	630.906
ZM327	MALE	8.89799	12.5577	28.0832	39.8188	144.668	213.104	1.4572	56.4141	55.1397	2.34114	2.00997	602.871
ZM328	MALE	8.18631	13.8853	32.3361	43.146	150.208	212.9	1.40229	62.5775	52.3814	2.04509	2.82091	669.771
ZM331	MALE	8.36041	13.0594	30.1235	48.4104	160.428	249.897	1.5969	86.0132	52.1161	2.33031	1.90111	699.929
ZM332	MALE	8.21859	13.9389	30.5077	51.0372	166.903	276.125	1.68828	97.7241	52.3567	2.27226	2.50207	696.163
ZM333	MALE	8.48223	13.7145	30.726	37.2614	169.189	193.022	1.19547	63.0931	54.6382	2.34259	1.27873	642.454
ZM334	MALE	8.89334	13.2895	29.3502	48.5258	164.742	297.925	1.76468	112.793	52.5478	2.30481	1.76839	698.163
ZM335	MALE	8.88664	12.9802	30.1866	44.9601	182.065	282.171	1.52556	128.605	51.8423	2.41006	1.32597	724.843
ZM336	MALE	8.63016	13.595	31.6059	50.6953	176.772	274.584	1.48813	121.479	52.8803	2.27825	1.80852	713.28
ZM337	MALE	8.004	12.4216	28.4505	44.7162	163.14	283.871	1.68324	103.859	52.5787	2.27883	1.81677	693.486
ZM338	MALE	7.77531	14.508	32.6216	54.597	172.67	288.519	1.64578	117.2	51.5435	2.20979	2.27412	722.828
ZM339	MALE	8.76581	13.2163	29.6026	44.9602	172.383	332.083	1.99547	116.699	48.5791	1.9366	3.55754	696.446
ZM340	MALE	8.36436	14.3052	32.0689	50.8186	169.557	281.313	1.70977	109.086	52.7339	2.11183	2.54013	707.904

## Sheet: Count_hybrid_combination
FEM	Count_of_hybrid_combination		MALE	Count_of_hybrid_combination
ZF301	1		ZM001	16
ZF302	1		ZM004	9
ZF305	1		ZM005	2
ZF306	2		ZM009	9
ZF307	2		ZM301	3
ZF308	2		ZM302	5
ZF309	2		ZM303	11
ZF311	1		ZM304	3
ZF315	2		ZM309	2
ZF321	1		ZM310	6
ZF323	2		ZM311	6
ZF325	2		ZM312	2
ZF326	2		ZM313	2
ZF327	2		ZM315	1
ZF328	1		ZM316	2
ZF330	1		ZM317	2
ZF341	1		ZM318	2
ZF343	1		ZM319	2
ZF344	2		ZM320	5
ZF345	1		ZM321	2
ZF346	1		ZM322	2
ZF347	2		ZM324	4
ZF348	1		ZM326	1
ZF350	2		ZM327	1
ZF353	2		ZM328	3
ZF357	1		ZM331	2
ZF359	2		ZM332	1
ZF365	1		ZM333	3
ZF366	1		ZM334	2
ZF367	4		ZM335	1
ZF372	1		ZM336	1
ZF375	2		ZM337	4
ZF376	1		ZM338	1
ZF377	2		ZM339	5
ZF381	1		ZM340	4
ZF388	1
ZF393	2
ZF396	2
ZF397	4
ZF398	1
ZF399	2
ZF402	2
ZF403	2
ZF407	7
ZF409	1
ZF411	1
ZF418	1
ZF421	2
ZF423	1
ZF424	2
ZF428	1
ZF430	2
ZF431	2
ZF432	1
ZF434	2
ZF435	1
ZF436	1
ZF437	2
ZF445	2
ZF454	11
ZF456	2
ZF462	1
ZF463	1
ZF467	1
ZF480	1
ZF481	1
ZF482	2
ZF491	2
ZF492	1
ZF493	1
ZF495	1
ZF496	1
ZF497	1
ZF500	1

## Sheet: Author information
Article title:	Hybrid wheat: Quantitative genetic parameters and heterosis for quality and rheological traits as well as baking volume
Journal name:	Theoretical and Applied Genetics
Author names:	Lea Schwarzwälder1, Patrick Thorwarth2, Yusheng Zhao3, Jochen Christoph Reif3, Carl Friedrich Horst Longin1
Affilation:	1 State Plant Breeding Institute, University of Hohenheim, Fruwirthstr. 21, 70599, Stuttgart, Germany, 2 Senior Research Lead Biostatistics and Data Science, KWS Saat SE & Co. KGaA, Grimsehlstr. 31, 37574 Einbeck, 3 Department of Breeding Research, Leibniz Institute of Plant Genetics and Crop Plant Research (IPK), Corrensstr. 3, 06466 Gatersleben, Germany
E-Mail (corresponding author):	lea.schwarzwaelder@uni-hohenheim.de
