# Supplementary material for: Hybrid wheat: quantitative genetic parameters and heterosis for quality and rheological traits as well as baking volume
Source: Theor Appl Genet. 2022 Feb 3;135(4):1131–41. doi: 10.1007/s00122-022-04039-6 (PMC9033736; doi:10.1007/s00122-022-04039-6)
Supplement: Supplementary file 4 — Raw values of the three environments of the evaluated traits. Supplementary file4 (XLSX 73 kb) [file 122_2022_4039_MOESM4_ESM.xlsx]

## Sheet: Seligenstadt
Genotype	group	GY (dt ha-1)	PC (%)	WGC (%)	SDS (ml)	EX (mm)	REX (EE)	R (REX/EX)	EN (cm²)	WA (%)	MT (%)	BR (1-5)	BV (ml)
Colonia	CHK	105.19	13.4925	30.7	57.5	191	275	1.4	140	49.5	2.2	2	709
Elixer	CHK	116.157	12.355	27.8	33.75	162	213	1.3	72	48.9	2	3	602
Hybred	CHK	105.088	12.86	28.8	49.25	140	263	1.9	72	50.9	2.2	3	659
Hystar	CHK	118.247	12.2775	28.3	50	162	242	1.5	89	51.9	2.3	2	693
JBAsano	CHK	104.555	13.9925	31.5	57.25	168	216	1.3	79	53.4	2.2	2	701
Julius	CHK	112.192	12.9575	31.1	61	180	153	0.8	59	55.8	2.3	2	687
KWSLoft	CHK	113.673	12.49	28.6	55.25	168	228	1.4	87	52.2	2.2	2	700
LGAlpha	CHK	115.375	11.865	27.6	34	151	199	1.3	58	50.2	2.2	3	574
RGTReform	CHK	107.22	12.6825	28.5	51.25	173	268	1.5	105	50.3	2.3	2	699
Rumor	CHK	100.043	12.85	28.9	51.5	155	283	1.8	92	50.8	2.1	3	685
Tobak	CHK	119.81	11.8275	27.6	41	178	165	0.9	64	55.6	2.4	1	664
ZF301	FEM	103.07	11.97	28.8	28	138	134	1	31	53	2.3	2	572
ZF305	FEM	110.48	12.89	29.2	59	174	266	1.5	107	51.3	2.2	2	711
ZF306	FEM	95.05	14.02	31.1	50	166	248	1.5	88	51.2	2.3	2	702
ZF307	FEM	90.65	14.01	31.6	53	152	343	2.3	120	52.8	2.4	2	723
ZF308	FEM	91.3	12.56	28.9	38	118	163	1.4	31	56.8	2.4	2	550
ZF309	FEM	101.26	13.42	30.9	50	153	143	0.9	42	54.7	2.3	2	587
ZF311	FEM	108.29	13.59	29.8	58	166	279	1.7	109	54	2.3	2	714
ZF315	FEM	116.64	12.76	30.1	41	182	252	1.4	118	52.9	2.2	2	709
ZF321	FEM	94.39	14.85	34.1	58	165	256	1.6	93	54	2	3	723
ZF323	FEM	88.79	12.85	28.7	40	156	235	1.5	75	51.3	1.9	4	646
ZF325	FEM	107.33	11.85	27.1	24	158	161	1	48	48.2	2	3	565
ZF326	FEM	105.52	12.01	27	29	160	159	1	47	47.4	1.8	4	560
ZF327	FEM	100	12.59	29.4	61	180	229	1.3	103	53.2	2.3	2	713
ZF328	FEM	101.91	13.19	30.8	42	164	189	1.2	60	52	2.3	2	676
ZF330	FEM	113.15	11.74	27.2	51	174	331	1.9	139	52.3	2.3	2	689
ZF341	FEM	110.14	12.14	27.7	30	161	192	1.2	59	49.4	2	3	586
ZF343	FEM	119.38	12.53	28.4	58	162	213	1.3	75	52.1	2.2	2	673
ZF344	FEM	118.53	11.55	27	44	181	152	0.8	59	52.9	2.9	NA	574
ZF345	FEM	118.2	11.34	25.5	25	148	105	0.7	28	49.2	2.2	3	493
ZF346	FEM	113.43	12.03	27.3	30	172	136	0.8	45	49.8	2.1	3	548
ZF347	FEM	109.19	12.13	27.8	43	141	124	0.9	28	49.3	2	4	452
ZF348	FEM	116.36	11.98	27.5	35	163	116	0.7	34	48.8	2.4	2	550
ZF350	FEM	103.83	12.02	26.4	34	156	214	1.4	64	49.9	2.3	2	601
ZF353	FEM	115.97	12.17	27.5	47	164	232	1.4	80	51.4	2.2	2	667
ZF357	FEM	98.88	13.25	28.4	57	179	303	1.7	139	51.2	2.1	3	711
ZF359	FEM	95.02	13.46	30.6	63	182	281	1.5	128	51.6	3	NA	725
ZF365	FEM	94.43	13.95	32.4	65	184	272	1.5	130	53.6	2.4	1	745
ZF366	FEM	99.21	14.15	33.2	61	170	310	1.8	128	53.2	2.3	2	717
ZF367	FEM	98.09	12.13	28	54	147	220	1.5	64	53.6	2.3	2	646
ZF372	FEM	99.5	15.14	34.6	65	203	259	1.3	150	53.7	2.3	2	759
ZF375	FEM	104.57	14.44	33.4	61	191	215	1.1	105	56.6	2.3	2	718
ZF376	FEM	94.82	14.42	31.8	65	197	NA	2.3	NA	55.1	2.2	2	737
ZF377	FEM	96.14	13.54	30.9	63	174	251	1.4	101	53.8	2.3	2	704
ZF381	FEM	113.77	12.94	29.3	63	175	257	1.5	104	52.9	2.3	2	708
ZF388	FEM	120.36	12.15	29.2	37	176	123	0.7	41	53.9	2.3	2	590
ZF393	FEM	111.64	12.37	28.6	35	143	136	1	32	55.7	2.4	1	578
ZF396	FEM	125.83	11.61	26.1	30	152	132	0.9	33	50.3	2.1	3	556
ZF397	FEM	110.42	11	25.5	31	154	121	0.8	32	49.2	1.9	3	519
ZF398	FEM	105.75	11.74	25.4	28	155	162	1	46	48.9	2	3	562
ZF399	FEM	106.14	11.92	26.3	30	168	96	0.6	29	47.8	2.2	3	491
ZF402	FEM	114.23	12.83	29	46	158	166	1	50	51.4	2.3	2	657
ZF403	FEM	102.05	14.17	31.7	59	167	222	1.3	85	54.1	2.3	2	703
ZF407	FEM	123.36	11.62	26.5	26	140	213	1.5	51	49.7	1.8	3	575
ZF409	FEM	113.21	13.04	30.7	42	180	174	1	66	55.3	2.3	2	683
ZF411	FEM	102.6	12.53	28.4	55	177	210	1.2	81	52	2.2	2	690
ZF418	FEM	103.18	11.92	27.5	59	148	324	2.2	99	53.3	2.2	3	672
ZF421	FEM	106.6	13.31	29.1	59	170	205	1.2	77	54.5	2.3	2	687
ZF423	FEM	107.19	11.88	26.2	34	145	264	1.8	73	47.7	1.9	4	619
ZF424	FEM	111.98	12.17	27.9	25	168	145	0.9	47	48.8	2.1	3	606
ZF428	FEM	103.09	13.17	28.3	53	158	235	1.5	80	50.9	2.2	3	685
ZF430	FEM	98.33	12.38	27	49	166	245	1.5	94	50.3	2.2	2	684
ZF431	FEM	111.21	11.89	26.6	33	154	196	1.3	59	49.1	2.1	3	633
ZF432	FEM	102.39	12.94	28.8	49	152	211	1.4	64	50.7	2	3	679
ZF434	FEM	94.17	13.75	30.8	59	170	210	1.2	83	52	2.2	2	705
ZF435	FEM	96.31	13.51	31.1	65	166	255	1.5	95	51.9	2.2	2	718
ZF436	FEM	98.43	13.71	30.9	62	176	269	1.5	110	53.9	2.1	3	722
ZF437	FEM	105.24	12.65	29.3	63	165	366	2.2	136	53.8	2.4	1	713
ZF445	FEM	107.05	12.63	28.7	45	167	158	0.9	52	54.3	2.4	1	665
ZF454	FEM	86.54	15.36	34.3	69	184	296	1.6	137	56.3	2.1	3	777
ZF456	FEM	114.16	12.94	30.5	54	180	216	1.2	92	52.5	2.3	2	712
ZF462	FEM	104.5	12.98	29.5	52	183	178	1	75	56.5	2.4	1	703
ZF463	FEM	95.61	13.79	31.2	60	177	174	1	69	54.7	2.3	2	696
ZF467	FEM	103.3	13.12	29.9	37	155	155	1	43	50	1.9	3	625
ZF480	FEM	103.91	13.49	31	63	180	224	1.2	96	51.6	2.2	2	717
ZF481	FEM	103.21	14.08	30.6	38	145	171	1.2	47	50.8	1.8	4	619
ZF482	FEM	92.42	14.84	34.4	60	195	224	1.1	112	53.2	2.1	3	754
ZF491	FEM	111.24	12.99	29.7	56	167	256	1.5	98	53.8	2.2	2	704
ZF492	FEM	96.45	15.08	34.5	41	153	167	1.1	47	58.8	2.4	1	668
ZF493	FEM	103.3	13.23	30.6	55	177	190	1.1	72	54.5	2.2	2	676
ZF495	FEM	118.23	11.61	26.5	35	162	226	1.4	72	48.7	2	3	618
ZF496	FEM	94.81	13.72	30.2	49	185	196	1.1	85	51.5	2.2	2	692
ZF497	FEM	97.49	13.87	32.7	48	189	145	0.8	58	54.5	2	3	684
ZF500	FEM	104.2	13.75	31.9	43	188	119	0.6	45	53.5	2.9	1	651
ZM001	MALE	109.75	12.72	28.9	33	124	160	1.3	32	53.3	2.5	1	593
ZM001_x_ZF301	HYB	108	12.42	29.8	34	155	132	1	31	48.7	2.1	3	542
ZM001_x_ZF325	HYB	119.35	11.8	27.9	27	149	144	0.9	41	48.9	1.8	4	536
ZM001_x_ZF359	HYB	116.53	13.09	29.1	43	151	230	1.6	68	52.4	2.3	2	668
ZM001_x_ZF397	HYB	123.47	11.58	27.5	26	169	155	1.1	37	51.8	1.8	4	532
ZM001_x_ZF398	HYB	119.16	11.86	27.8	30	181	216	1.4	56	50.9	1.9	4	566
ZM001_x_ZF399	HYB	111.33	12.32	28.4	35	168	130	0.8	37	51.4	2.5	1	557
ZM001_x_ZF402	HYB	114.4	12.19	29	36	158	151	1	39	54.9	2.3	2	591
ZM001_x_ZF403	HYB	104.79	13.13	29.6	53	159	172	1	64	55.2	2.3	2	688
ZM001_x_ZF407	HYB	114.76	11.24	26.6	24	170	172	1.2	46	50.4	1.8	4	549
ZM001_x_ZF409	HYB	123.58	11.91	28.6	37	122	140	1	38	55.8	2.4	2	550
ZM001_x_ZF411	HYB	115.13	12.58	28.1	54	145	159	0.9	65	53.7	2.3	2	691
ZM001_x_ZF428	HYB	110.87	12.16	27.3	44	131	231	1.5	69	50.5	2	3	664
ZM001_x_ZF430	HYB	107.89	12.27	27.5	40	169	204	1.3	68	54.2	2.3	2	674
ZM001_x_ZF445	HYB	111.15	13.06	31.1	44	149	164	1	54	53.7	2.3	2	654
ZM001_x_ZF482	HYB	93.32	14.63	32.8	52	152	217	1.2	94	53.1	2	3	711
ZM001_x_ZF496	HYB	99.57	12.98	30	46	166	186	1	72	53.2	2.1	3	682
ZM004	MALE	102.42	12.5	27.7	36	165	140	0.9	40	53.1	1.9	4	565
ZM004_x_ZF307	HYB	95.75	14.67	32.6	51	186	300	1.8	116	51.4	2.3	2	709
ZM004_x_ZF309	HYB	98.26	13.41	31.2	48	162	165	0.9	70	50	2.2	2	696
ZM004_x_ZF341	HYB	109.95	11.92	26.9	34	160	186	1.2	51	53.5	2.1	3	568
ZM004_x_ZF345	HYB	120.45	11.35	27.2	27	167	143	0.9	43	52.2	1.8	4	540
ZM004_x_ZF366	HYB	100.84	13.09	28.9	45	127	225	1.3	90	51.9	2	3	694
ZM004_x_ZF381	HYB	113.21	12.79	31.1	58	143	208	1.1	93	56.6	2.2	2	711
ZM004_x_ZF403	HYB	105.36	12.79	29	40	148	194	1.1	68	53.5	2.1	3	682
ZM004_x_ZF423	HYB	107.86	11.9	25.3	29	NA	229	1.4	78	NA	1.9	3	600
ZM004_x_ZF435	HYB	105.21	12.9	28.7	52	NA	266	1.7	91	NA	2.2	2	689
ZM005	MALE	107.71	12.72	29.1	43	171	235	1.6	70	56.2	2.1	3	665
ZM005_x_ZF359	HYB	102.03	12.74	28.8	59	163	264	1.7	88	53.7	2.6	1	691
ZM005_x_ZF497	HYB	88.34	13.93	32.9	58	181	154	0.9	55	53.1	1.9	4	671
ZM009	MALE	98.16	12.22	28	54	172	234	1.5	72	53.9	2.2	2	686
ZM009_x_ZF308	HYB	106	12.75	28.8	43	160	198	1.4	48	53.8	2.2	3	592
ZM009_x_ZF346	HYB	110.11	11.56	26.8	35	169	155	1	47	52.2	1.9	4	560
ZM009_x_ZF365	HYB	91.8	13.72	31.6	67	176	278	1.5	140	49	2.2	2	751
ZM009_x_ZF375	HYB	97.4	14.03	31.8	57	169	222	1.2	92	53.4	2.2	2	731
ZM009_x_ZF393	HYB	122	12.38	28.1	42	149	185	1.2	50	54.7	2.6	1	639
ZM009_x_ZF421	HYB	104.45	12.68	27.9	55	163	191	1.1	80	54.6	2.2	2	686
ZM009_x_ZF437	HYB	100.12	12.32	28.4	62	161	352	2.3	120	53.5	2.2	2	702
ZM009_x_ZF454	HYB	95.35	14.88	34	65	151	222	1.2	116	52.7	2.1	NA	734
ZM009_x_ZF491	HYB	101.74	12.32	28.9	58	168	258	1.6	87	53.6	2.1	3	691
ZM301	MALE	101.83	12.57	28.3	48	176	192	1.1	71	54.7	2.3	2	682
ZM301_x_ZF343	HYB	119.32	12.83	28.9	58	175	230	1.3	94	52.1	2.3	2	696
ZM301_x_ZF396	HYB	122.45	11.98	27.7	40	164	183	1.1	64	51.3	2.3	2	646
ZM301_x_ZF430	HYB	115.83	13.07	28.9	51	167	222	1.3	83	52.1	2.3	2	695
ZM302	MALE	117.29	13	29.2	47	160	173	1	71	52.1	2.3	2	690
ZM302_x_ZF307	HYB	110.26	14.6	32.2	59	151	290	1.9	101	53.9	2.3	1	705
ZM302_x_ZF309	HYB	105.6	12.87	30.7	53	180	174	1	68	53.9	2.3	2	693
ZM302_x_ZF372	HYB	98.56	13.79	30.8	65	174	345	2	156	54.6	2.2	2	726
ZM302_x_ZF376	HYB	121.94	12.51	28.9	48	180	235	1.4	84	55.1	2.1	3	693
ZM302_x_ZF492	HYB	115.81	13.79	31.7	44	178	214	1.4	63	52.8	2.2	3	676
ZM303	MALE	112.42	13.38	28.5	59	171	222	1.3	84	54	2.5	1	698
ZM303_x_ZF308	HYB	110.79	12.61	28.8	45	168	272	1.9	74	51.8	2.4	2	668
ZM303_x_ZF311	HYB	113.43	13.34	29.3	62	193	288	1.7	117	55.7	2.3	2	709
ZM303_x_ZF326	HYB	118.5	12.85	28.4	44	172	222	1.5	64	54.3	1.9	3	635
ZM303_x_ZF350	HYB	112.05	12.73	27.8	46	187	246	1.5	83	55.1	2.2	2	672
ZM303_x_ZF375	HYB	106.68	12.99	29.5	58	187	238	1.4	93	53.8	2.3	2	696
ZM303_x_ZF393	HYB	114.22	12.63	27.8	54	182	210	1.4	63	53.2	2.5	1	668
ZM303_x_ZF397	HYB	105.64	12.1	27.1	36	191	178	1.2	54	53.5	2.2	3	588
ZM303_x_ZF399	HYB	109.89	12.56	28.1	38	158	141	0.9	45	55.9	2.2	3	595
ZM303_x_ZF437	HYB	113.29	13.44	30.4	57	154	343	2.1	126	53.1	2.3	2	711
ZM303_x_ZF454	HYB	95.89	13.78	31.3	65	187	282	1.6	114	53.4	2.2	2	725
ZM303_x_ZF491	HYB	108.73	12.8	28.3	54	172	245	1.5	89	53.3	2.1	3	697
ZM304	MALE	102.99	11.97	27.4	41	169	164	1	50	51.3	2.4	2	627
ZM304_x_ZF321	HYB	110.08	13.12	32	52	163	214	1.2	84	49.9	2.2	2	700
ZM304_x_ZF328	HYB	112.22	12.17	28.2	45	164	177	1.1	57	53.6	2.3	2	594
ZM304_x_ZF495	HYB	130.4	11.67	26.3	33	177	198	1.2	62	52.3	2	3	601
ZM309	MALE	102.39	12.68	27.1	63	160	391	2.5	142	50.5	2.3	2	692
ZM309_x_ZF367	HYB	121.97	12.27	28	54	159	203	1.2	72	49.7	2.3	2	681
ZM309_x_ZF407	HYB	117.58	11.69	27.2	36	172	187	1.1	64	52.9	2.1	3	661
ZM310	MALE	109.18	12.18	28	49	155	201	1.2	75	51.3	2.1	3	681
ZM310_x_ZF306	HYB	107.91	12.55	28.4	53	153	344	2.2	122	50	2.3	2	695
ZM310_x_ZF315	HYB	112.36	12.61	28.7	55	158	341	2.1	124	50	2.3	2	706
ZM310_x_ZF330	HYB	114	12.01	27.9	58	181	315	1.9	125	52.6	2.2	2	694
ZM310_x_ZF353	HYB	113.49	11.99	26.7	53	151	269	1.6	96	50.4	2.1	3	655
ZM310_x_ZF377	HYB	108.68	14.04	31.4	64	162	279	1.7	98	50.5	2.1	3	708
ZM310_x_ZF454	HYB	105.41	13.55	30.5	42	160	337	2	130	50.4	2.2	2	712
ZM311	MALE	96.71	12.67	30.7	25	147	76	0.6	14	48.8	2.2	NA	NA
ZM311_x_ZF326	HYB	115.67	12.26	28.5	33	175	145	0.9	40	52.7	2	3	581
ZM311_x_ZF344	HYB	117.8	11.73	27.2	33	160	113	0.7	34	50.5	2.2	3	556
ZM311_x_ZF350	HYB	114.42	12.83	28	39	146	162	1.1	45	48.9	2.3	2	633
ZM311_x_ZF377	HYB	101.71	13.18	30.8	47	160	165	1.1	51	49.1	2.3	2	667
ZM311_x_ZF431	HYB	114.54	12.04	26.4	33	139	142	0.9	41	48.9	2.2	2	552
ZM311_x_ZF454	HYB	113.66	13.81	31.8	52	146	229	1.4	75	48.5	2	3	689
ZM312	MALE	96.65	13.66	31.1	60	152	238	1.6	66	49.2	2.2	2	677
ZM312_x_ZF421	HYB	111.05	11.72	25.9	44	147	183	1	72	53.1	2.2	2	655
ZM312_x_ZF424	HYB	112.14	11.79	27.1	34	172	173	1	60	53.9	2.1	3	613
ZM313	MALE	100.82	13.46	29.5	38	145	183	1.4	43	52.6	2.2	3	639
ZM313_x_ZF397	HYB	119.5	11.41	25.7	30	145	138	0.9	38	52.3	1.8	4	534
ZM313_x_ZF434	HYB	112.76	12.43	27.2	42	157	226	1.6	61	52.3	2	3	642
ZM315	MALE	104.4	12.99	30.4	49	155	163	1	56	50	2.3	2	674
ZM315_x_ZF462	HYB	108.25	12.37	29.1	55	135	213	1.3	76	52.8	2.3	2	691
ZM316	MALE	99.41	12.79	28.3	44	156	198	1.3	56	48.3	2.5	1	619
ZM316_x_ZF445	HYB	116.09	12.64	29.5	50	151	156	0.9	56	51.6	2.2	2	661
ZM316_x_ZF454	HYB	104.08	13.16	29	64	145	282	1.6	118	49.6	2.1	3	715
ZM317	MALE	114.81	12.04	28	44	159	262	1.7	79	51.1	2.3	2	677
ZM317_x_ZF323	HYB	76.82	NA	36.5	55	161	184	1.1	72	51.2	1.9	3	687
ZM317_x_ZF367	HYB	113.75	13.29	29.6	51	156	173	1.2	51	52.4	2.3	2	657
ZM318	MALE	93.12	13.41	28.9	45	165	212	1.3	77	52.5	NA	NA	682
ZM318_x_ZF454	HYB	112.87	13.72	30.6	65	141	290	1.6	124	53.6	2.3	2	722
ZM318_x_ZF493	HYB	116.43	12.86	28.8	50	139	200	1.1	82	54.7	2.2	2	698
ZM319	MALE	101.32	13.02	28.1	53	180	261	1.6	94	52.7	2.4	1	696
ZM319_x_ZF367	HYB	120.17	12.8	28.4	58	192	255	1.6	93	53.6	2.4	1	700
ZM319_x_ZF432	HYB	112.56	12.22	28.7	58	167	222	1.3	83	52.4	2.1	3	696
ZM320	MALE	109.1	11.87	27.5	42	174	257	1.4	122	54.5	2.4	1	698
ZM320_x_ZF315	HYB	113.33	12.71	28.4	47	172	237	1.4	102	53.5	2.3	2	698
ZM320_x_ZF353	HYB	113.72	11.93	26.1	46	165	222	1.4	75	51.5	2.2	2	649
ZM320_x_ZF397	HYB	118.82	10.96	25.5	31	148	169	1	55	50.4	2	3	564
ZM320_x_ZF418	HYB	122.37	11.5	27.2	48	155	275	1.7	102	51.4	2.2	2	686
ZM320_x_ZF454	HYB	110.82	12.54	28.9	56	167	270	1.8	87	52	2.3	2	695
ZM321	MALE	99.64	11.58	24.4	45	164	232	1.4	83	51	2.1	3	618
ZM321_x_ZF431	HYB	115.1	12.24	27.4	37	163	194	1.2	62	51.9	2.4	1	618
ZM321_x_ZF454	HYB	103.69	13.16	30.8	57	150	269	1.5	113	49.3	2.2	2	717
ZM322	MALE	105.3	13.09	27.5	57	172	290	1.8	101	53	2.3	2	705
ZM322_x_ZF396	HYB	130.42	12.1	28	32	161	136	0.9	38	53.8	2.2	2	597
ZM322_x_ZF407	HYB	119.67	11.67	27.7	30	154	162	1	49	51.7	2	3	584
ZM324	MALE	106.74	12.36	28.8	36	153	140	0.8	45	50.9	2.3	2	586
ZM324_x_ZF388	HYB	120.45	12.98	28.8	46	160	164	1.1	46	52	2.2	3	649
ZM324_x_ZF402	HYB	108.96	12	28.5	44	144	192	1.3	54	52.8	2.2	2	633
ZM324_x_ZF467	HYB	114.17	11.81	27.7	36	164	233	1.6	61	52	2	3	594
ZM324_x_ZF500	HYB	114.2	13.23	29.5	45	160	191	1.2	60	50.9	2.4	1	668
ZM326	MALE	108.68	12.21	26.1	45	153	251	2	56	51.1	2.1	3	570
ZM326_x_ZF407	HYB	113.8	11.36	27.4	29	148	183	1.1	57	51.1	2.1	3	595
ZM327	MALE	104.57	12.62	28.2	49	174	173	1.2	44	50.5	2.4	2	563
ZM327_x_ZF348	HYB	116.37	11	26.9	30	176	165	1.1	47	51.8	2.1	3	573
ZM328	MALE	106.51	14.02	32.7	55	171	194	1.3	54	53.7	2	3	659
ZM328_x_ZF306	HYB	106.87	13.7	29.4	57	180	240	1.5	83	55.5	2.3	2	685
ZM328_x_ZF344	HYB	103.92	12.55	29.3	56	168	176	1	66	51.7	2.1	3	675
ZM328_x_ZF454	HYB	104.56	12.84	29.1	62	160	194	1.1	73	52.5	2	3	690
ZM331	MALE	98.42	12.51	NA	52	153	NA	NA	NA	54.3	NA	NA	NA
ZM331_x_ZF305	HYB	121.26	12.65	28.5	54	183	204	1.3	65	51.9	2.2	2	672
ZM331_x_ZF367	HYB	109.77	12.33	27.6	55	151	232	1.5	69	53	2.2	2	669
ZM332	MALE	96.39	13.88	NA	61	149	NA	NA	NA	54.2	NA	NA	NA
ZM332_x_ZF436	HYB	108.16	13.33	29.7	63	173	224	1.3	88	51.5	2.2	2	705
ZM333	MALE	94.53	13.37	31.7	45	155	168	1	57	50.4	2.4	1	625
ZM333_x_ZF434	HYB	116.93	13.46	30.2	61	178	243	1.5	85	53.3	2.3	2	703
ZM333_x_ZF454	HYB	108.93	14.04	32	64	169	248	1.3	126	51.9	2.3	2	753
ZM333_x_ZF481	HYB	111.58	13.4	30.7	48	183	208	1.2	74	51.8	2	3	683
ZM334	MALE	103.74	12.56	28.4	54	181	223	1.4	82	53.3	2.5	1	684
ZM334_x_ZF357	HYB	101.24	12.31	29	55	175	227	1.3	94	52.3	2.1	3	699
ZM334_x_ZF463	HYB	106.9	13.1	30.5	58	166	179	1	73	47.9	2.3	2	692
ZM335	MALE	108.71	12.64	28.6	47	173	242	1.3	109	49.7	2.5	1	717
ZM335_x_ZF454	HYB	107.91	12.67	29.5	58	169	253	1.5	100	48.8	2.3	2	708
ZM336	MALE	103.24	13.76	30.9	60	158	229	1.3	91	50	2.4	1	708
ZM336_x_ZF347	HYB	123.33	11.95	27	30	168	162	1.1	46	50.3	2	3	563
ZM337	MALE	98.19	12.01	27.8	50	160	206	1.3	72	51.1	2.4	1	683
ZM337_x_ZF323	HYB	94.14	13.55	30.8	37	160	213	1.3	75	51.1	2.1	3	644
ZM337_x_ZF327	HYB	111.18	11.73	26.6	41	156	191	1.2	66	52.8	2.2	2	632
ZM337_x_ZF407	HYB	120.25	11.39	26.5	27	160	214	1.5	58	52.3	1.9	3	580
ZM337_x_ZF456	HYB	114.23	12.44	28.6	45	141	222	1.5	66	49.8	2.3	2	674
ZM338	MALE	88.09	14.32	31	59	159	260	1.5	101	50.1	2.3	2	720
ZM338_x_ZF302	HYB	114.88	13.48	31.1	58	162	222	1.2	96	51.3	2.3	2	709
ZM339	MALE	111.71	12.9	29.3	41	153	263	1.5	111	52.7	2	3	695
ZM339_x_ZF325	HYB	115.52	12.67	29	41	162	203	1.3	62	52.4	2.1	3	636
ZM339_x_ZF347	HYB	113.38	12.46	27.8	34	150	167	1.1	48	50.9	1.9	3	569
ZM339_x_ZF407	HYB	122.28	12.36	28.5	34	167	233	1.5	70	51.3	2	3	652
ZM339_x_ZF480	HYB	108.33	14.55	32.3	63	166	229	1.2	106	52.1	1.9	3	707
ZM339_x_ZF482	HYB	100.91	13.96	32.3	58	161	228	1.2	110	52.3	2.1	3	719
ZM340	MALE	102.99	14.02	31.5	57	150	270	1.6	104	53.2	2.2	2	706
ZM340_x_ZF327	HYB	105.32	12.56	28.6	62	160	237	1.4	90	51.1	2.3	2	690
ZM340_x_ZF407	HYB	120.23	12.26	27.9	38	180	205	1.3	63	51.2	2	3	621
ZM340_x_ZF424	HYB	112.98	13.23	28.8	43	178	198	1.1	75	54.4	2	3	672
ZM340_x_ZF456	HYB	114.26	13.6	30.8	62	184	261	1.6	95	52.2	2.2	2	707

## Sheet: Hadmersleben
Genotype	group	GY (dt ha-1)	PC (%)	WGC (%)	SDS (ml)	EX (mm)	REX (EE)	R (REX/EX)	EN (cm²)	WA (%)	MT (%)	BR (1-5)	BV (ml)
Colonia	CHK	69.7275	14.225	30.3	62.5	188	304	1.6	146	NA	2.1	3	706
Elixer	CHK	71.11	14.8	NA	40.5	174	241.5	1.5	80.5	49.15	2	3	640
Hybred	CHK	68.9925	14.1	31.2	50.75	164	311	1.9	114	50.5	2	3	695
Hystar	CHK	77.38	12.6333	28.8	51.5	171	248	1.5	97	NA	2.1	3	695
JBAsano	CHK	80.7475	14.55	30.1	52.5	173	223	1.3	85	53.9	2.3	2	700
Julius	CHK	72.8725	14.4	34.9	55	192.5	198	1	87.5	53.9	2.2	2.5	701
KWSLoft	CHK	72.0175	13.7	32.4	54.75	176	293	1.7	122	NA	2.1	3	714
LGAlpha	CHK	73.0225	12.75	28.6	36.5	170	206	1.2	74	49.1	2.2	2	680
RGTReform	CHK	69.195	14.9	NA	63.25	186	290	1.55	135	51.8	2	3	754.5
Rumor	CHK	70.76	13.1	29.3	46	164	234	1.4	82	NA	2.2	2	685
Tobak	CHK	75.17	13.25	31.2	41.25	186	188	1	72	NA	2.3	2	681
ZF301	FEM	67.2	13.6	31.1	35	144	168	1.2	42	51.7	2	3	586
ZF305	FEM	77.03	NA	29.6	50	200	214	1.1	109	51.3	2.2	2	703
ZF306	FEM	69.43	14.5	33.8	45	172	211	1.2	78	51.4	2	3	672
ZF307	FEM	75.96	14.5	31.4	50	152	395	2.6	132	NA	2.3	2	723
ZF308	FEM	60.77	NA	NA	45	146	214	1.5	55	54.8	2.1	3	629
ZF309	FEM	64.29	14.4	33	52	NA	173	0.8	83	54.1	2.1	3	682
ZF311	FEM	76.29	13.8	30.8	65	174	291	1.7	121	54.3	2.4	1	724
ZF315	FEM	70.5	13.1	31.4	56	211	NA	0.9	NA	51.7	2.1	3	700
ZF321	FEM	75.17	14.6	34.3	56	173	258	1.5	102	52.7	2.1	3	718
ZF323	FEM	71.04	12.4	26.9	36	155	297	1.9	96	49	2	3	653
ZF325	FEM	62.37	NA	NA	41	181	192	1.1	74	NA	1.8	4	NA
ZF326	FEM	67.26	13.8	NA	32	170	168	1	53	47.8	1.8	4	592
ZF327	FEM	81.13	13.8	31	59	214	174	0.8	98	NA	2.3	2	704
ZF328	FEM	61.82	NA	NA	57	203	287	1.4	NA	51.4	2	3	NA
ZF330	FEM	85.44	12.2	28.5	52	172	353	2.1	145	53.2	2.3	2	699
ZF341	FEM	72.64	13.1	30.4	33	172	215	1.2	74	48.8	2.3	2	645
ZF343	FEM	70.84	15.3	NA	49	187	226	1.2	103	52.8	2.1	2	730
ZF344	FEM	77.46	13.8	32	40	192	180	0.9	74	51.8	2.2	2	676
ZF345	FEM	65.26	NA	NA	33	170	153	0.9	43	NA	1.8	4	625
ZF346	FEM	74.29	NA	32	34	189	174	0.9	64	NA	2	3	603
ZF347	FEM	69.44	14.1	32.9	22	150	173	1.2	43	48.5	2.1	3	NA
ZF348	FEM	65.54	NA	NA	38	184	196	1.1	78	NA	2	3	NA
ZF350	FEM	65.09	13.4	30.8	37	180	250	1.4	100	49	2.3	2	675
ZF353	FEM	61.58	15.3	NA	66	NA	289	1.4	NA	NA	2	3	737
ZF357	FEM	62.88	14.2	31.5	59	191	393	2.1	NA	50.3	2	3	728
ZF359	FEM	66.11	13.8	31.5	51	183	NA	1.1	NA	NA	2.3	2	686
ZF365	FEM	64.96	15.5	33.1	72	216	298	1.4	NA	53.8	2	2	765
ZF366	FEM	64.14	16.7	36.9	69	208	302	1.5	191	51.6	2	3	810
ZF367	FEM	65.72	14.3	34.6	59	174	248	1.4	96	54.3	2.3	2	717
ZF372	FEM	NA	NA	NA	50	NA	271	1.6	NA	NA	2	3	679
ZF375	FEM	76.29	13.3	31.7	57	198	205	1	103	56.6	2.4	1	707
ZF376	FEM	69.4	NA	NA	67	NA	NA	NA	NA	NA	2.1	2.5	NA
ZF377	FEM	78.35	NA	31.6	46	175	271	1.5	105	NA	2.3	2	703
ZF381	FEM	73.82	13.7	31	59	180	212	1.2	NA	52.8	2.2	2	695
ZF388	FEM	56.8	14.5	35.2	39	191	167	0.9	66	53.6	2.3	2	677
ZF393	FEM	75.06	13.5	31.4	38	162	175	1.1	54	53.6	2.3	2	645
ZF396	FEM	83.13	12.6	29.3	26	141	199	1.4	50	48.3	2	3	569
ZF397	FEM	64.05	13.3	29.1	23	171	166	1	51	47.7	1.8	4	556
ZF398	FEM	64.88	13.3	31	27	174	195	1.1	62	49.1	2	3	588
ZF399	FEM	61.49	14.7	NA	34	197	208	1.1	90	47.7	2.2	2	NA
ZF402	FEM	69.54	14	32.25	43	171	200.5	1.15	74.5	51.7	2	3	687.5
ZF403	FEM	64.64	15.5	34.7	65	186	296	1.6	138	53.7	2	3	767
ZF407	FEM	61.86	NA	NA	39	160	234	1.5	73	49.5	1.8	4	621
ZF409	FEM	65.5	NA	35.7	48	179	239	1.3	91	54.4	2.2	2	708
ZF411	FEM	61.85	14.5	33.8	52	195	214	1.1	95	51.4	1.9	4	703
ZF418	FEM	76.9	13.7	30.9	63	167	374	2.2	152	51.8	2.1	3	709
ZF421	FEM	70.79	14.3	33.6	64	176	251	1.4	108	55.2	2.3	2	721
ZF423	FEM	59.75	15	NA	40	NA	207	NA	87	49.7	1.7	4	658
ZF424	FEM	74.81	13.6	31	31	164	188	1.1	56	50.6	2	3	592
ZF428	FEM	73.45	NA	NA	57	183	355	1.9	NA	49.9	1.8	4	713
ZF430	FEM	71.38	13.8	31.1	50	175	340	1.9	142	48.6	1.8	4	715
ZF431	FEM	60.22	NA	33.3	33	164	226	1.4	72	49.2	2.1	3	666
ZF432	FEM	82.5	12.9	29.5	43	170	188	1.1	69	52	2.3	2	663
ZF434	FEM	63.2	15.3	34.7	60	183	228	1.2	98	53	2.2	2	719
ZF435	FEM	62.62	13.8	NA	54	185	299	1.6	135	51.5	2.1	3	734
ZF436	FEM	78.91	NA	NA	55	179	244	1.4	104	52.6	2.3	2	696
ZF437	FEM	64.32	14.7	34.2	56	192	294	1.5	153	51.8	2.2	2	742
ZF445	FEM	71.18	13.3	31.4	52	175	258	1.5	108	NA	2	3	708
ZF454	FEM	NA	17.2	39.5	71	217	324	1.5	NA	57.6	2.3	2	805
ZF456	FEM	75.79	13.9	32.7	61	189	231	1.2	114	51.6	2.2	2	723
ZF462	FEM	65.78	NA	NA	67	206	248	1.2	141	57.4	2.3	2	726
ZF463	FEM	78.5	NA	30.3	46	182	174	1	72	53.3	2.2	2	679
ZF467	FEM	70.14	NA	NA	35	147	176	1.2	43	49.4	1.8	4	562
ZF480	FEM	62.27	16.3	36.2	63	214	205	1	124	51.2	2	3	756
ZF481	FEM	64.96	NA	NA	36	176	211	1.2	76	50.4	1.8	4	651
ZF482	FEM	64.37	14.3	32.7	61	200	194	1	90	54.3	2.2	2	704
ZF491	FEM	76.45	13.9	31.8	62	188	287	1.5	141	51.3	2	3	749
ZF492	FEM	60.9	15.4	37.7	44	160	180	1.1	52	NA	2.2	3	629
ZF493	FEM	81.84	12.5	NA	44	181	192	1.1	74	54.2	2.3	2	670
ZF495	FEM	61.13	14	31.6	44	181	251	1.4	108	48	2	3	693
ZF496	FEM	61.08	14.4	34.2	48	199	170	0.9	73	NA	2.2	2	697
ZF497	FEM	81.5	NA	NA	36	191	136	0.7	54	55.7	2.3	2	625
ZF500	FEM	79.02	12.1	NA	34	NA	139	0.9	40	53.8	2.3	2	588
ZM001	MALE	69.29	14.2	33.4	33	141	163	1.2	39	52.3	2.1	3	582
ZM001_x_ZF301	HYB	74.47	12.6	28.9	32	144	172	1.2	44	50.3	2.2	3	579
ZM001_x_ZF325	HYB	60.73	NA	NA	42	169	193	1.1	64	49.9	1.8	3	616
ZM001_x_ZF359	HYB	77.1	13	28.8	36	152	222	1.5	64	50.3	2.3	2	638
ZM001_x_ZF397	HYB	64.02	13.9	32.3	31	166	166	1	50	49.4	1.9	3	578
ZM001_x_ZF398	HYB	64.39	13.6	31.3	32	170	166	1	55	49.6	1.9	3	613
ZM001_x_ZF399	HYB	74.67	14.1	32.7	36	193	186	1	76	48.5	2.2	2	643
ZM001_x_ZF402	HYB	75.36	13.5	31.5	35	172	130	0.8	39	51.5	2.2	3	594
ZM001_x_ZF403	HYB	76.04	13.1	30.2	42	170	240	1.4	89	52.4	2.3	2	691
ZM001_x_ZF407	HYB	90.19	11.5	NA	25	144	204	1.5	52	47.8	1.9	4	529
ZM001_x_ZF409	HYB	77.2	14.3	34.6	42	167	170	1	54	53.1	2.2	3	585
ZM001_x_ZF411	HYB	61.49	14.7	34.5	57	176	161	0.9	NA	NA	2.3	2	645
ZM001_x_ZF428	HYB	83.24	12.4	NA	38	NA	NA	NA	NA	NA	NA	NA	NA
ZM001_x_ZF430	HYB	68.16	NA	NA	35	NA	200	1.4	NA	51.4	2.2	3	NA
ZM001_x_ZF445	HYB	82	NA	NA	33	158	183	1.2	55	51.7	2.3	2	579
ZM001_x_ZF482	HYB	70.24	NA	NA	51	182	206	1.1	81	52.8	2.2	2	679
ZM001_x_ZF496	HYB	79.97	13.3	30.7	39	168	164	1	55	52.1	1.9	3	627
ZM004	MALE	78.5	12.1	27.7	24	158	155	1	43	47.5	1.8	3	540
ZM004_x_ZF307	HYB	71.32	14.4	31.1	45	164	325	2	119	52.2	2.2	2	703
ZM004_x_ZF309	HYB	68.91	13.1	NA	44	183	193	1.1	79	53	2.1	3	683
ZM004_x_ZF341	HYB	77.67	12.5	27.8	30	141	190	1.3	46	49.4	2	4	558
ZM004_x_ZF345	HYB	81.08	13.4	29.4	29	158	169	1.1	45	48.9	2.1	3	551
ZM004_x_ZF366	HYB	63.92	14.8	34.1	49	201	233	1.2	118	52.1	2	3	715
ZM004_x_ZF381	HYB	80.72	13.7	32.5	53	197	210	1.1	105	50.2	2	3	699
ZM004_x_ZF403	HYB	59.99	14.3	33.2	48	175	269	1.5	105	49.6	2.1	3	705
ZM004_x_ZF423	HYB	66.78	14.2	NA	34	168	218	1.3	75	47.7	1.9	4	673
ZM004_x_ZF435	HYB	79.51	12.8	28.9	42	161	233	1.4	78	50.7	2.2	2	673
ZM005	MALE	87.52	13.6	28.7	45	153	293	1.9	96	49.3	2	3	678
ZM005_x_ZF359	HYB	55.42	15.5	33.9	61	180	256	1.4	115	51.3	2.1	2	724
ZM005_x_ZF497	HYB	64.36	15	37.7	43	189	163	0.9	64	53.4	2.1	3	665
ZM009	MALE	75.71	13.2	31	48	164	290	1.8	100	53.7	2.4	1	702
ZM009_x_ZF308	HYB	72.12	13.1	29.7	39	134	204	1.5	49	NA	2	3	589
ZM009_x_ZF346	HYB	75.34	13.7	NA	25	193	104	0.5	37	49.4	1.8	4	564
ZM009_x_ZF365	HYB	52.83	16.5	37.5	72	215	297	1.4	NA	53.9	2	3	808
ZM009_x_ZF375	HYB	67.3	NA	NA	49	196	227	1.2	110	NA	2	3	701
ZM009_x_ZF393	HYB	72.55	13.2	31	41	159	208	1.3	69	51.9	2.3	2	681
ZM009_x_ZF421	HYB	67.97	13.6	29.3	57	NA	NA	NA	92	NA	2.15	2.5	682
ZM009_x_ZF437	HYB	65.26	14.6	34	63	193	310	1.6	164	50.9	2	3	755
ZM009_x_ZF454	HYB	58.79	17.3	39.2	72	199	NA	1.8	NA	55.7	1.8	3	820
ZM009_x_ZF491	HYB	72.77	13.3	30.2	54	162	241	1.5	82	51.3	2.1	3	690
ZM301	MALE	69.31	13.5	31.3	47	189	254	1.3	118	49.8	2.1	3	707
ZM301_x_ZF343	HYB	53.69	NA	NA	67	212	252	1.2	NA	52.9	2	3	761
ZM301_x_ZF396	HYB	83	13.9	32.8	40	185	164	0.9	63	52.8	2.3	2	679
ZM301_x_ZF430	HYB	56.06	14.8	33.4	52	179	281	1.6	121	51.3	2	3	717
ZM302	MALE	71.84	14.7	34.4	48	174	230	1.3	92	51.3	2	3	708
ZM302_x_ZF307	HYB	77.13	13.6	30.3	52	164	312	1.9	117	53.5	2.3	2	707
ZM302_x_ZF309	HYB	69.04	13.1	30.9	47	181	187	1	70	53.4	2.2	2	671
ZM302_x_ZF372	HYB	84.64	12.8	NA	55	172	368	2.1	158	53.1	2.3	2	695
ZM302_x_ZF376	HYB	65.09	14.5	32.3	51	181	262	1.4	113	50.1	2.1	3	718
ZM302_x_ZF492	HYB	77.13	14.8	33.7	44	160	269	1.7	89	52.2	1.9	3	680
ZM303	MALE	64.39	15.4	33.7	59	179	270	1.5	118	53.5	2.2	3	718
ZM303_x_ZF308	HYB	69.72	15.4	35.3	51	156	275	1.8	90	52.1	2	3	705
ZM303_x_ZF311	HYB	59.32	15.5	34.9	66	186	295	1.6	143	52	2.3	2	781
ZM303_x_ZF326	HYB	59.72	NA	34.8	42	181	229	1.3	93	50.3	2	3	693
ZM303_x_ZF350	HYB	91.44	NA	NA	36	147	254	1.7	73	49.6	2.3	2	NA
ZM303_x_ZF375	HYB	80.01	NA	29	48	187	212	1.1	99	52	2.3	2	696
ZM303_x_ZF393	HYB	57.57	NA	NA	58	NA	208	1	97	54.8	NA	3	718
ZM303_x_ZF397	HYB	78.19	13.9	30.6	35	167	214	1.3	72	49.3	2.1	3	667
ZM303_x_ZF399	HYB	79.3	13.4	30.9	37	177	255	1.4	99	48.3	2	3	684
ZM303_x_ZF437	HYB	64.23	15.2	34.4	65	189	323	1.7	162	51.8	2.3	2	765
ZM303_x_ZF454	HYB	75.94	14.1	31.8	60	189	278	1.5	134	54.9	2.3	2	723
ZM303_x_ZF491	HYB	64.04	14.1	31.7	62	187	307	1.6	146	NA	2.2	2	732
ZM304	MALE	65.18	NA	30.9	36	177	123	0.7	38	56.3	2.3	2	584
ZM304_x_ZF321	HYB	76.12	NA	NA	43	169	217	1.3	75	53.7	2.3	2	680
ZM304_x_ZF328	HYB	61.8	13.9	33.5	41	183	175	1	68	52.9	2.3	2	676
ZM304_x_ZF495	HYB	65.07	14.1	32.6	40	182	230	1.3	95	49.8	2.1	3	684
ZM309	MALE	62.06	13.9	31.3	62	188	325	1.7	160	NA	2.2	3	721
ZM309_x_ZF367	HYB	65.25	14.5	33.5	62	169	317	1.9	125	52.9	2.1	3	728
ZM309_x_ZF407	HYB	93.54	12.3	27.3	36	153	273	1.8	83	50.4	2.2	3	632
ZM310	MALE	58.19	15.1	34.4	53	208	242	1.2	128	49.2	2	3	725
ZM310_x_ZF306	HYB	68.7	13.5	30.8	48	163	292	1.8	106	50.3	2	3	703
ZM310_x_ZF315	HYB	87.07	12.1	27.9	46	170	305	1.8	126	51.8	2.3	2	692
ZM310_x_ZF330	HYB	65.43	13.9	29.3	61	198	334	1.7	NA	51.8	2.1	3	716
ZM310_x_ZF353	HYB	59.7	14.3	32	64	193	340	1.8	NA	51.7	2	3	732
ZM310_x_ZF377	HYB	64.12	15.3	34	65	194	247	1.3	125	53	2.1	3	730
ZM310_x_ZF454	HYB	83.16	13	NA	62	177	432	2.4	NA	54.7	2.3	2	704
ZM311	MALE	62.91	14.8	NA	30	132	173	NA	31	58.4	2.3	2	557
ZM311_x_ZF326	HYB	87.45	12	NA	28	145	165	1.1	42	49.4	2.3	2	596
ZM311_x_ZF344	HYB	61.62	NA	NA	40	195	173	0.9	72	54.5	1.9	3	NA
ZM311_x_ZF350	HYB	76.17	13.6	29.5	35	147	213	1.5	56	54.5	2.4	1	605
ZM311_x_ZF377	HYB	81.07	13.8	32.8	44	172	164	1	52	NA	2.2	3	617
ZM311_x_ZF431	HYB	70.41	NA	NA	35	170	184	1.1	60	50.4	2.1	3	654
ZM311_x_ZF454	HYB	73.61	13.7	NA	51	168	182	1.1	65	54.3	2.2	3	651
ZM312	MALE	50.42	NA	NA	65	NA	323	1.7	NA	NA	2.2	2	NA
ZM312_x_ZF421	HYB	73.69	13	29.3	50	183	238	1.3	106	51.3	2.2	2	698
ZM312_x_ZF424	HYB	60.43	14.6	NA	41	188	229	1.2	106	49.3	2.2	2	697
ZM313	MALE	60.45	15	32.8	43	143	271	1.9	75	48.8	1.9	3	674
ZM313_x_ZF397	HYB	84.04	12.3	28.1	29	140	211	1.5	49	49	2.1	3	563
ZM313_x_ZF434	HYB	81.1	12.3	26.7	39	153	234	1.5	72	50.6	2.1	3	647
ZM315	MALE	77.02	13.7	32.1	43	170	214	1.3	76	55.1	2.3	2	687
ZM315_x_ZF462	HYB	73	14.2	32.5	57	170	228	1.3	87	52.2	2.2	2	709
ZM316	MALE	63.54	14.4	30.8	43	168	223	1.3	80	52.2	2.3	2	679
ZM316_x_ZF445	HYB	68.86	14.7	NA	54	NA	255	1.2	NA	51	1.8	4	758
ZM316_x_ZF454	HYB	63.83	16.2	NA	70	199	351	1.8	NA	53.6	2	3	793
ZM317	MALE	67.47	13	29.5	42	172	234	1.4	94	50.4	2.1	3	697
ZM317_x_ZF323	HYB	68.72	13.9	NA	40	174	209	1.2	76	50.9	2.3	2	660
ZM317_x_ZF367	HYB	73.1	13.8	30.9	45	171	235	1.4	87	54.3	2.3	2	686
ZM318	MALE	69.66	13.7	30.8	53	157	319	2	108	50.9	NA	3	694
ZM318_x_ZF454	HYB	68.27	15.2	34.5	68	190	314	1.7	157	53.2	2.2	3	775
ZM318_x_ZF493	HYB	72.04	NA	NA	45	180	249	1.4	103	NA	2.1	3	688
ZM319	MALE	66.03	NA	33	52	169	318	1.9	121	51.8	2.2	2	708
ZM319_x_ZF367	HYB	63.59	14.8	34.7	63	201	252	1.3	129	53.3	2.2	2	736
ZM319_x_ZF432	HYB	83.95	12.7	28.1	46	168	286	1.7	109	51.7	2.3	2	683
ZM320	MALE	77.33	12.4	NA	45	177	269	1.5	113	50.7	2.2	2	689
ZM320_x_ZF315	HYB	66.43	13.7	31.5	61	189	252	1.3	126	50.6	2.1	3	717
ZM320_x_ZF353	HYB	64.21	13.7	30.3	51	180	216	1.2	92	52	1.9	3	688
ZM320_x_ZF397	HYB	78.16	12.7	28.1	33	166	189	1.1	65	48.3	1.9	4	644
ZM320_x_ZF418	HYB	68.22	14.4	NA	63	183	314	1.7	136	51.8	2	3	738
ZM320_x_ZF454	HYB	74.21	12.1	NA	51	185	255	1.4	115	52.4	2.3	2	695
ZM321	MALE	65.71	13.6	28.7	46	165	220	1.3	82	50.4	2.2	2	685
ZM321_x_ZF431	HYB	74.54	13.5	31.9	36	174	178	1	64	49.3	2.2	2	633
ZM321_x_ZF454	HYB	69.29	14.5	34.2	63	210	224	1.1	120	54.7	2.2	2	725
ZM322	MALE	75.16	14.9	NA	66	193	305	1.6	NA	51.8	2.2	2	783
ZM322_x_ZF396	HYB	63.3	NA	NA	36	NA	NA	NA	NA	NA	NA	NA	NA
ZM322_x_ZF407	HYB	76.94	NA	30.5	34	168	194	1.2	64	49.6	1.9	3	597
ZM324	MALE	59.32	14.5	33.5	39	185	167	0.9	64	53.1	2.2	2	672
ZM324_x_ZF388	HYB	64.76	NA	NA	58	186	194	1	74	NA	2.2	2	696
ZM324_x_ZF402	HYB	76.89	NA	29.7	41	163	206	1.3	71	49.9	2.2	2	682
ZM324_x_ZF467	HYB	75.79	13.5	29.8	39	159	243	1.5	82	49.5	2.2	2	653
ZM324_x_ZF500	HYB	78.48	NA	28.8	43	147	262	1.8	79	50.6	2.3	2	652
ZM326	MALE	70.83	14.9	NA	50	146	331	2.3	95	52.7	2.1	3	708
ZM326_x_ZF407	HYB	77.23	13.4	29.7	35	170	205	1.2	75	48.9	2.2	2	677
ZM327	MALE	73.79	12.8	29.2	44	156	212	1.4	65	53.9	2.3	2	667
ZM327_x_ZF348	HYB	77.31	NA	32	38	167	210	1.3	73	50.2	2	3	691
ZM328	MALE	83.07	13.4	NA	40	162	200	1.2	66	NA	2	3	666
ZM328_x_ZF306	HYB	83.77	12.2	NA	37	158	212	1.3	66	51.9	2.3	2	NA
ZM328_x_ZF344	HYB	60.14	NA	NA	56	197	175	0.9	75	NA	2.3	2	694
ZM328_x_ZF454	HYB	79.97	14.6	33.8	62	182	294	1.6	128	52.3	2.1	3	744
ZM331	MALE	65.03	14.8	32.9	55	172	238	1.4	93	53.5	2.3	2	711
ZM331_x_ZF305	HYB	67.48	13.4	31.2	53	175	291	1.7	121	50.2	2.2	2	710
ZM331_x_ZF367	HYB	81.17	12.8	29	46	162	238	1.5	83	52.8	2.2	2	683
ZM332	MALE	68.32	14.4	33.5	56	185	273	1.5	118	54.2	2.2	3	713
ZM332_x_ZF436	HYB	66.06	14.5	34	64	207	283	1.4	NA	NA	2.3	2	762
ZM333	MALE	75.7	NA	31.4	40	174	207	1.2	74	54	2.2	2	679
ZM333_x_ZF434	HYB	60.47	14.7	35	60	183	272	1.5	125	52.3	2.2	2	742
ZM333_x_ZF454	HYB	76.06	NA	33.6	68	198	325	1.6	170	53.7	2	3	764
ZM333_x_ZF481	HYB	75.28	14.1	32.4	50	175	223	1.3	89	50.4	2	3	684
ZM334	MALE	68.2	14.2	32.6	55	177	341	1.9	149	53	2.2	2	741
ZM334_x_ZF357	HYB	73.13	14.4	31.8	67	201	350	1.7	NA	54.3	2.4	1	785
ZM334_x_ZF463	HYB	68.56	14.4	32.6	62	204	220	1.1	119	53.1	2	3	727
ZM335	MALE	69.59	14.1	34	63	191	287	1.5	144	51.6	2.3	2	752
ZM335_x_ZF454	HYB	60.76	15.3	35.2	70	191	NA	1.8	NA	57.1	2.3	2	789
ZM336	MALE	72.96	12.8	NA	52	183	252	1.4	111	54.6	2.3	2	694
ZM336_x_ZF347	HYB	76.24	NA	29.7	34	162	226	1.4	74	49.3	1.8	4	649
ZM337	MALE	58.58	13.7	30.9	51	173	325	1.9	130	52.6	2.3	2	717
ZM337_x_ZF323	HYB	61.73	14.6	32.6	49	172	286	1.7	115	49.4	2.1	3	709
ZM337_x_ZF327	HYB	65.39	13	29.5	44	183	223	1.2	98	50.9	2	3	677
ZM337_x_ZF407	HYB	71.46	NA	30.8	35	168	202	1.2	70	47.5	2.1	3	627
ZM337_x_ZF456	HYB	81.28	12.9	29.1	40	162	237	1.5	84	50.6	2.2	2	680
ZM338	MALE	59.15	15.7	36.8	65	201	282	1.4	147	NA	2.3	2	754
ZM338_x_ZF302	HYB	64.29	15.1	34.8	64	196	251	1.3	127	53.9	2.2	2	739
ZM339	MALE	55.12	NA	34.7	61	176	400	2.3	NA	50	1.9	4	765
ZM339_x_ZF325	HYB	70.79	14.1	32.5	42	176	231	1.3	84	48.1	2.1	3	698
ZM339_x_ZF347	HYB	85.31	13.4	29.8	32	148	207	1.4	55	51	2.2	3	594
ZM339_x_ZF407	HYB	59.44	NA	NA	45	183	285	1.6	117	50.2	1.8	3	696
ZM339_x_ZF480	HYB	55.42	16.5	NA	67	215	242	1.1	149	52.7	2	3	792
ZM339_x_ZF482	HYB	79.55	13.3	31	53	180	202	1.1	84	52.5	2.1	3	681
ZM340	MALE	65.99	15.4	35.1	59	168	316	1.9	120	53.4	2.1	3	728
ZM340_x_ZF327	HYB	88.05	12.2	NA	44	155	254	1.6	83	NA	2.2	2	671
ZM340_x_ZF407	HYB	72.18	14.1	30.5	42	160	270	1.7	91	51.4	2	3	668
ZM340_x_ZF424	HYB	72.15	14.6	32.6	49	185	257	1.4	118	49.8	2.2	2	701
ZM340_x_ZF456	HYB	81.09	13.8	30.9	56	183	284	1.6	120	52.1	2.2	2	701

## Sheet: Gola
Genotype	group	GY (dt ha-1)	PC (%)	WGC (%)	SDS (ml)	EX (mm)	REX (EE)	R (REX/EX)	EN (cm²)	WA (%)	MT (%)	BR (1-5)	BV (ml)
Colonia	CHK	91.5625	12.5	25.5	NA	167	323	1.9	119	48.1	2	3	650
Elixer	CHK	94.33	12.3	24.3	33.3333	144.5	321.5	NA	86.5	46.5	2	3.5	596.5
Hybred	CHK	89.455	12.8	23.8	34	133	299	2.2	71	48.6	2	3	590
Hystar	CHK	99.08	11.825	27.8	29	155	289	1.9	96	49.8	2.1	3	688
JBAsano	CHK	90.62	13.4	27.35	37.75	153.5	260.5	1.7	82	50.45	2.1	3	676.5
Julius	CHK	93.315	12.2	33.1	29.75	198.5	198.5	1	96.5	53.6	2.2	3	711
KWSLoft	CHK	87.0025	12.2333	27.9	29.3333	152	306	2	96	50.4	2.1	3	682
LGAlpha	CHK	94.7067	12.3	24.2	31.5	137	300	2.2	77	47.3	2	4	581
RGTReform	CHK	94.6525	12.3	29.25	31	175.5	343.5	1.95	NA	48.85	1.95	3	707
Rumor	CHK	85.05	12.525	30.2	34.3333	160	291	1.8	100	49.1	2	3	685
Tobak	CHK	87.2175	12.3333	28.1	30	186	230	1.2	80	52	2.2	2	673
ZF301	FEM	95.28	12.3	26.7	NA	132	131	1	29	51.1	2.1	3	532
ZF305	FEM	84.04	13.1	28.2	43	166	223	1.3	84	47.4	2.1	3	684
ZF306	FEM	93.29	13.8	26.8	22	143	271	1.9	75	48.4	2.2	2	655
ZF307	FEM	84.27	NA	28.5	NA	152	307	2	102	51.1	2.1	3	690
ZF308	FEM	89	NA	25.3	38	119	190	1.6	38	54.6	2.3	2	548
ZF309	FEM	85.87	NA	27.1	26	147	171	1.2	45	53.5	2.4	2	571
ZF311	FEM	83.55	NA	29.5	NA	160	344	2.2	122	50.6	2.2	3	709
ZF315	FEM	88.15	13.2	28.7	37	167	353	2.1	132	49.6	1.9	3	703
ZF321	FEM	92.95	NA	30.6	NA	166	285	1.7	102	52.7	2	3	700
ZF323	FEM	98.43	12.3	23.7	21	145	292	2	83	47.6	1.8	4	572
ZF325	FEM	87.7	NA	24.9	NA	159	191	1.2	60	45.7	1.7	4	560
ZF326	FEM	84.73	13	23.1	30	136	287	NA	66	45.2	1.7	4	564
ZF327	FEM	76.52	12.3	27	NA	162	237	1.5	82	50.7	2.2	2	681
ZF328	FEM	93.18	NA	26.1	35	163	231	1.4	77	48.9	2.3	2	656
ZF330	FEM	NA	12.4	27.5	NA	161	390	2.4	147	50	2.1	3	698
ZF341	FEM	79.13	NA	27.3	25	140	274	2	70	46.5	1.9	3	573
ZF343	FEM	93.08	NA	26.9	36	154	242	1.6	76	48.6	2.2	2	642
ZF344	FEM	95.46	NA	27	28	168	220	1.3	76	49.1	2.4	1	666
ZF345	FEM	89.18	11.8	28	15.5	137	175	1.3	43	46.9	2	4	513
ZF346	FEM	95	NA	28.2	13	167	182	1.1	58	47.5	1.9	4	551
ZF347	FEM	83.89	11.9	23.9	14.5	128	160	1.2	34	46.7	1.7	4	472
ZF348	FEM	88.38	11.3	24.6	14	139	172	1.2	41	46.2	1.8	4	495
ZF350	FEM	82.48	11.8	23	27	145	223	1.5	60	47.1	2	3	567
ZF353	FEM	89.98	NA	25.1	31	147	235	1.6	69	49.7	2.1	3	579
ZF357	FEM	88.84	11.8	29.4	NA	166	286	1.7	110	50.3	2.1	3	694
ZF359	FEM	79.21	13.1	27.1	35	141	291	2.1	81	50.4	2.4	2	650
ZF365	FEM	83.59	NA	27.7	NA	159	300	1.9	109	52.5	2.3	2	690
ZF366	FEM	80.26	NA	31.8	NA	181	346	1.9	165	49	2.1	3	716
ZF367	FEM	95.15	12.5	27.4	NA	154	322	2.1	104	51.8	2.2	2	689
ZF372	FEM	90.78	NA	28.4	NA	179	280	1.6	119	51.2	2.3	2	702
ZF375	FEM	89.07	NA	26.3	NA	162	236	1.5	84	53.2	2.2	3	667
ZF376	FEM	79.43	NA	28.9	NA	170	385	2.3	158	53.1	2.2	2	713
ZF377	FEM	87.47	12.8	29.1	NA	155	255	1.6	85	51.1	2.1	3	678
ZF381	FEM	78.1	12.1	30.8	NA	191	259	1.4	131	50.8	2.2	2	721
ZF388	FEM	98.37	12.9	26	NA	162	164	1	49	51.4	2.1	3	592
ZF393	FEM	99.23	12.6	25.8	34	133	160	1.2	36	53.4	2.3	2	546
ZF396	FEM	84.1	11.2	28	28	147	185	1.3	49	48.4	1.9	4	560
ZF397	FEM	91.46	NA	26.5	NA	144	190	1.3	48	45.5	1.7	4	524
ZF398	FEM	99	NA	26.1	NA	145	215	1.5	55	46.1	1.6	4	539
ZF399	FEM	101.17	12.4	26.3	NA	158	203	1.3	61	45.4	1.8	3	563
ZF402	FEM	100.94	NA	25.9	NA	147	191	1.3	51	49.7	2.1	3	588
ZF403	FEM	77.73	NA	27.3	NA	154	324	2.1	99	50.5	2.3	2	670
ZF407	FEM	101.85	NA	25.2	27	136	249	1.8	60	46.4	1.9	4	557
ZF409	FEM	85.75	11.9	24.7	21	135	276	2	65	50.3	2.2	3	608
ZF411	FEM	77.47	12.9	27	33	167	230	1.4	83	50.1	2.2	2	675
ZF418	FEM	97.52	12.4	25.4	NA	143	371	2.6	108	51.4	2.1	3	647
ZF421	FEM	80.48	NA	26.6	NA	165	256	1.6	90	53	2.2	2	681
ZF423	FEM	83.9	12.1	24.6	30	137	283	2.1	70	46.1	1.9	4	586
ZF424	FEM	83.15	NA	25.5	NA	143	250	1.7	67	45.3	2	3	594
ZF428	FEM	76.14	11.7	23.3	NA	142	281	2	79	47.3	2.1	3	602
ZF430	FEM	89.29	11.4	29.5	27	177	353	2	150	47	2.1	3	696
ZF431	FEM	93.63	12.1	26.4	NA	141	253	1.8	66	45.6	1.8	4	613
ZF432	FEM	93.86	12.1	25.7	36	147	236	1.6	67	48.4	2	3	634
ZF434	FEM	75	13.6	26.7	56	141	221	1.6	61	50.4	2.1	3	624
ZF435	FEM	84.5	NA	31.9	38	174	346	2	145	49.6	2	3	729
ZF436	FEM	88.1	14.2	30.2	36	188	281	1.5	135	50.4	2.2	3	707
ZF437	FEM	75.11	NA	29.6	NA	175	381	2.2	162	50.7	2.3	2	711
ZF445	FEM	85.98	12.3	27.3	NA	166	268	1.6	93	50.4	2.3	2	682
ZF454	FEM	82.72	NA	35.1	NA	187	282	1.5	137	54.2	2	3	776
ZF456	FEM	94.78	12.4	29.5	35	178	246	1.4	106	51.4	2.2	2	708
ZF462	FEM	84.81	NA	28.1	NA	166	286	1.7	111	NA	2.3	2	699
ZF463	FEM	77.64	12.5	27.9	37	166	201	1.2	69	49.9	2.2	2	663
ZF467	FEM	86.63	12.1	25.4	NA	131	241	1.8	52	45.8	1.9	3	550
ZF480	FEM	88.19	13	27	28	158	289	1.8	95	47.6	2	3	672
ZF481	FEM	89.81	13.6	29.2	NA	145	190	1.3	51	49.3	1.8	4	565
ZF482	FEM	89.87	NA	27.6	NA	166	209	1.3	76	48.7	1.9	3	681
ZF491	FEM	82.29	12.5	28	NA	172	280	1.6	112	49	2	3	694
ZF492	FEM	85.3	14.3	28.5	36	136	215	1.6	52	53.9	2.1	3	593
ZF493	FEM	78.96	13.1	29.9	NA	173	208	1.2	79	50.9	2.2	2	691
ZF495	FEM	90.27	NA	23	22	143	245	1.7	65	47.3	1.8	4	558
ZF496	FEM	71.63	NA	31.8	23	171	237	1.4	89	48.7	2	3	696
ZF497	FEM	84.74	NA	32.3	20	179	171	1	64	51.5	2.2	2	675
ZF500	FEM	81.12	13.8	27.1	33	165	136	0.8	42	51.7	2.2	3	584
ZM001	MALE	78.57	11.9	30.4	20	131	233	1.8	50	51.5	2.2	3	585
ZM001_x_ZF301	HYB	93.61	12.6	27.1	NA	137	154	1.1	37	50.1	2.1	2	542
ZM001_x_ZF325	HYB	81.35	NA	29	NA	153	168	1.1	47	47.1	1.8	4	625
ZM001_x_ZF359	HYB	94.55	12.6	28	35	139	275	2	71	48.3	2	3	638
ZM001_x_ZF397	HYB	99	10.7	23.9	19	141	162	1.1	38	47	1.9	4	450
ZM001_x_ZF398	HYB	102.31	11.7	24.9	NA	135	270	2	63	46.5	2	3	572
ZM001_x_ZF399	HYB	84.24	11.1	26.9	30	140	253	1.8	65	46.3	1.9	3	573
ZM001_x_ZF402	HYB	93.87	NA	26.3	NA	142	203	1.4	52	49.2	2.2	2	602
ZM001_x_ZF403	HYB	95.98	NA	30.3	25	155	280	1.8	91	50.1	2.2	2	684
ZM001_x_ZF407	HYB	94.05	NA	26.5	NA	153	232	1.5	65	46.5	1.9	3	588
ZM001_x_ZF409	HYB	93.48	NA	27.6	35	145	173	1.2	43	51.3	2.2	2	595
ZM001_x_ZF411	HYB	91.35	NA	30.6	31	180	262	1.5	108	49	1.9	4	700
ZM001_x_ZF428	HYB	84.93	13	26.3	36	143	315	2.2	90	48.4	2	3	646
ZM001_x_ZF430	HYB	83.7	NA	29.2	NA	158	300	1.9	99	48.5	2	3	691
ZM001_x_ZF445	HYB	98.2	NA	25.5	NA	151	168	1.1	46	51.2	2.2	3	590
ZM001_x_ZF482	HYB	82.93	NA	29.7	NA	181	208	1.1	90	48.6	2	3	696
ZM001_x_ZF496	HYB	90.44	12.5	28.4	31	153	198	1.3	59	50.3	2.2	2	667
ZM004	MALE	75.15	12.2	25.5	23	144	179	1.2	45	46	1.9	3	546
ZM004_x_ZF307	HYB	70.85	NA	28	30	143	325	2.3	97	50.6	1.9	3	689
ZM004_x_ZF309	HYB	84.84	NA	29.4	33	182	217	1.2	88	51.5	2.2	2	694
ZM004_x_ZF341	HYB	95.92	11.3	27.9	11	157	167	1.1	50	47.8	2	3	583
ZM004_x_ZF345	HYB	86.11	NA	22.6	22	129	181	1.4	40	46.1	1.7	5	459
ZM004_x_ZF366	HYB	80.57	12.8	28.2	19	157	278	1.8	91	48.3	1.9	3	670
ZM004_x_ZF381	HYB	87.01	12	28.5	36	171	239	1.4	91	51.1	2.3	2	695
ZM004_x_ZF403	HYB	91.73	11.6	26	30	150	283	1.9	83	49.3	2	3	639
ZM004_x_ZF423	HYB	81.84	12.9	26.7	NA	144	263	1.8	69	46.8	2.3	2	573
ZM004_x_ZF435	HYB	80.72	NA	26.1	30	147	260	1.8	75	49	2	3	642
ZM005	MALE	108.13	11.9	23.8	23	144	240	1.7	68	46	1.8	4	582
ZM005_x_ZF359	HYB	84.73	NA	26.9	32	154	223	1.4	69	48	2.2	2	652
ZM005_x_ZF497	HYB	80.53	NA	31.5	NA	176	176	1	62	53.2	2.2	2	688
ZM009	MALE	93.18	NA	29.8	NA	159	275	1.7	93	49.9	2.1	3	687
ZM009_x_ZF308	HYB	90.17	NA	28.8	NA	135	170	1.3	38	54.7	2.5	1	586
ZM009_x_ZF346	HYB	79.21	NA	25.2	NA	137	204	1.5	49	46.9	1.9	4	547
ZM009_x_ZF365	HYB	100.48	13.3	30.9	NA	171	285	1.7	124	52.5	2.1	3	715
ZM009_x_ZF375	HYB	99	12.5	25.2	31	138	298	2.2	78	52.1	2.3	2	640
ZM009_x_ZF393	HYB	95.92	11.7	25	23	140	193	1.4	48	52.6	2.5	1	576
ZM009_x_ZF421	HYB	88.72	12.7	24.2	34	145	216	1.5	63	51.2	2	3	603
ZM009_x_ZF437	HYB	76.95	12.1	26	35	154	369	2.4	121	51.8	2.4	1	673
ZM009_x_ZF454	HYB	86.33	NA	31.5	NA	172	249	1.4	102	54.1	2.2	2	721
ZM009_x_ZF491	HYB	96.6	12.3	27	NA	165	300	1.8	103	49.3	2.2	2	669
ZM301	MALE	86.54	12.7	28.9	38	176	239	1.4	97	49.8	2	3	694
ZM301_x_ZF343	HYB	95.41	12.7	27.8	38	163	256	1.6	89	50	2.1	3	681
ZM301_x_ZF396	HYB	88.51	12.5	28.4	32	165	235	1.4	78	49.7	2.2	2	668
ZM301_x_ZF430	HYB	80.66	13.4	28.7	36	162	217	1.3	76	50.2	2.2	2	687
ZM302	MALE	90.66	12.6	27.8	40	165	226	1.4	78	49.5	2.2	2	669
ZM302_x_ZF307	HYB	86.67	NA	30.5	34	155	317	2	112	48.3	2	3	700
ZM302_x_ZF309	HYB	100.94	12.9	28.9	34	162	211	1.3	67	51.8	2.3	2	675
ZM302_x_ZF372	HYB	80.57	13	29	36	160	365	2.3	135	51.4	2.2	3	705
ZM302_x_ZF376	HYB	91.47	NA	27.2	NA	162	258	1.6	98	49.5	2.1	3	691
ZM302_x_ZF492	HYB	104.37	NA	30.1	31	153	241	1.6	73	49.8	2	3	685
ZM303	MALE	91.69	12.3	21.3	36	139	258	1.9	70	49.1	2.3	2	570
ZM303_x_ZF308	HYB	92.49	NA	29.4	29	145	331	2.3	93	49.8	2	3	681
ZM303_x_ZF311	HYB	84.48	12.6	28.5	NA	162	342	2.1	131	48.5	2.2	3	714
ZM303_x_ZF326	HYB	90.78	12.8	24.6	28	151	239	1.6	70	48.1	2.1	3	589
ZM303_x_ZF350	HYB	105.74	NA	25.1	29	146	298	2	86	48.1	2.2	3	607
ZM303_x_ZF375	HYB	94.27	12.1	25.6	34	142	329	2.3	90	50.6	2.2	3	659
ZM303_x_ZF393	HYB	91.9	13.3	27.7	46	161	186	1.2	63	52.8	NA	NA	652
ZM303_x_ZF397	HYB	89.43	NA	24.6	NA	147	250	1.7	74	46.5	2	3	594
ZM303_x_ZF399	HYB	93.9	NA	24.3	31	149	191	1.3	55	47.4	2	3	581
ZM303_x_ZF437	HYB	82.12	13.7	29.7	44	163	421	2.6	153	49.9	2.2	2	705
ZM303_x_ZF454	HYB	88.02	NA	27.7	43	158	288	1.8	97	52.3	2.2	2	699
ZM303_x_ZF491	HYB	93.45	NA	27.4	31	154	314	2	101	49.2	2.1	3	696
ZM304	MALE	91.67	11.7	29.5	34	169	175	1	56	52.8	2.3	2	665
ZM304_x_ZF321	HYB	90.93	12.9	28.3	43	152	234	1.5	74	52.6	2.4	1	670
ZM304_x_ZF328	HYB	99.34	12.8	28.5	23	161	224	1.4	72	51.3	2.4	1	668
ZM304_x_ZF495	HYB	108.48	11.7	26.8	31	162	227	1.4	72	48.8	2.1	3	643
ZM309	MALE	95	NA	29.2	47	171	364	2.1	158	49.7	2.1	3	704
ZM309_x_ZF367	HYB	88.72	NA	29.3	41	166	309	1.9	112	51.4	2.2	2	695
ZM309_x_ZF407	HYB	91.34	12.3	27.6	30	158	278	1.8	88	48.7	1.8	4	647
ZM310	MALE	98.66	NA	29.8	NA	177	230	1.3	96	48.7	2	3	692
ZM310_x_ZF306	HYB	97.97	12.6	27.5	39	141	318	2.3	89	49.4	2.4	2	684
ZM310_x_ZF315	HYB	86.2	12.6	27.1	38	164	375	2.3	140	49.6	2.4	1	701
ZM310_x_ZF330	HYB	91.24	NA	26.2	46	145	330	2.3	101	51.8	2.4	2	671
ZM310_x_ZF353	HYB	84.55	NA	24	45	137	292	2.1	75	50.1	2.2	3	625
ZM310_x_ZF377	HYB	90.96	12.7	30.1	35	164	299	1.8	111	51.2	2.4	NA	710
ZM310_x_ZF454	HYB	NA	NA	29.5	32	164	344	2.1	128	52	2.2	2	709
ZM311	MALE	94.43	12.9	31.4	NA	132	123	0.9	26	53.6	2.2	3	528
ZM311_x_ZF326	HYB	86.9	NA	25.4	NA	137	190	1.4	44	48.6	1.8	4	563
ZM311_x_ZF344	HYB	97.97	11.6	22.8	NA	133	140	1.1	31	50.6	2.4	2	486
ZM311_x_ZF350	HYB	89.61	NA	23.6	NA	126	244	1.9	52	49	2.3	2	561
ZM311_x_ZF377	HYB	100.83	12.7	29	31	150	233	1.6	71	50.5	2.1	3	677
ZM311_x_ZF431	HYB	100.6	11.4	24.8	NA	127	178	1.4	39	48.4	1.9	4	498
ZM311_x_ZF454	HYB	90.09	NA	30.7	37	162	221	1.4	73	54.9	2.3	2	681
ZM312	MALE	82.91	12	27.1	41	139	284	2	73	52	2.3	2	649
ZM312_x_ZF421	HYB	89.98	12.6	23.4	28	152	226	1.5	70	50.6	2.2	2	595
ZM312_x_ZF424	HYB	93.06	NA	23.1	21	141	217	1.5	55	47	1.9	3	562
ZM313	MALE	97.74	12.2	26.1	35	137	275	2	69	46.9	2	3	611
ZM313_x_ZF397	HYB	104.14	NA	26.1	24	143	217	1.5	57	46.6	1.8	4	585
ZM313_x_ZF434	HYB	99.34	NA	25.5	24	138	251	1.8	63	48.9	2.1	3	587
ZM315	MALE	89.29	NA	31.3	35	164	228	1.4	81	50.9	2.1	3	689
ZM315_x_ZF462	HYB	95.61	12.8	25.8	46	145	275	1.9	76	52	2.2	2	630
ZM316	MALE	90.09	12.5	29	30	156	154	1	48	51.9	2.4	1	640
ZM316_x_ZF445	HYB	NA	13.1	25.9	41	143	303	2.1	82	48.7	2.3	2	635
ZM316_x_ZF454	HYB	90.93	NA	25	NA	150	348	2.3	108	51.7	2.3	2	687
ZM317	MALE	91.58	NA	27.1	34	135	302	2.2	78	50.3	2.3	2	663
ZM317_x_ZF323	HYB	84.69	NA	31.5	31	191	181	0.9	84	51	2	3	687
ZM317_x_ZF367	HYB	103.11	NA	28.1	NA	158	266	1.7	89	51.1	2.1	3	686
ZM318	MALE	79.94	13.1	26.7	29	156	253	1.6	84	51.2	2.4	1	677
ZM318_x_ZF454	HYB	93.86	NA	26.6	NA	151	282	1.9	87	51.8	2.4	1	683
ZM318_x_ZF493	HYB	93.52	12.7	26.2	36	158	247	1.6	83	50.5	2.2	2	663
ZM319	MALE	88.27	NA	29.9	38	171	327	1.9	131	50.1	2.2	2	706
ZM319_x_ZF367	HYB	105.97	12.3	25.2	35	150	316	2.1	95	51.2	2.4	1	649
ZM319_x_ZF432	HYB	94.55	NA	24.9	37	143	241	1.7	69	50.5	2.1	3	658
ZM320	MALE	88.49	11.5	29.3	26	179	313	1.7	137	49.5	2.1	3	700
ZM320_x_ZF315	HYB	81.01	12.3	27.9	40	162	304	1.9	111	49.8	2.2	2	696
ZM320_x_ZF353	HYB	90.29	11.5	24	32	149	215	1.4	63	49.3	2.1	3	594
ZM320_x_ZF397	HYB	87.93	12.2	26.5	NA	152	172	1.1	49	48	2.1	3	569
ZM320_x_ZF418	HYB	105.17	12	24.5	31	164	352	2.1	131	51.9	2.2	3	639
ZM320_x_ZF454	HYB	87.38	12.8	31.4	NA	176	279	1.6	121	52.2	2.2	2	728
ZM321	MALE	87.7	NA	27.4	46	160	282	1.8	100	48.7	2.1	3	678
ZM321_x_ZF431	HYB	98.31	12.2	25.3	24	150	190	1.3	53	48.7	2	3	565
ZM321_x_ZF454	HYB	84.01	NA	27.4	NA	167	242	1.4	89	53.6	2.4	1	685
ZM322	MALE	93.29	12.6	27.5	51	162	295	1.8	105	49.5	2.2	2	684
ZM322_x_ZF396	HYB	104.14	NA	28.2	NA	152	216	1.4	61	48.1	2	3	590
ZM322_x_ZF407	HYB	95.29	11.9	24.9	23	153	197	1.3	57	47.9	1.8	4	584
ZM324	MALE	86.92	12.9	28.2	NA	145	207	1.4	57	50.4	2.3	2	653
ZM324_x_ZF388	HYB	97.58	12	25.7	29	151	203	1.3	57	49.9	2.2	2	635
ZM324_x_ZF402	HYB	97.13	12.2	27.6	27	135	194	1.4	48	51.1	2.3	2	611
ZM324_x_ZF467	HYB	92.15	NA	26.8	NA	137	250	1.8	59	47.5	1.8	4	581
ZM324_x_ZF500	HYB	92.88	12.7	24.6	28	146	226	1.5	63	49.8	2.3	2	585
ZM326	MALE	80.92	13.4	27	29	137	278	2	71	50.2	2.4	1	668
ZM326_x_ZF407	HYB	97.4	12.1	27.2	NA	149	258	1.7	75	46.8	1.9	4	623
ZM327	MALE	89.67	11.7	26.4	24	138	255	1.8	62	53.4	2.3	2	625
ZM327_x_ZF348	HYB	96.92	11	27.8	30	158	216	1.4	68	48	2.1	3	638
ZM328	MALE	68.6	13.3	28.6	29	144	241	1.7	64	50.5	2.2	2	672
ZM328_x_ZF306	HYB	96	NA	29	NA	153	261	1.7	81	49.9	2.2	2	682
ZM328_x_ZF344	HYB	95.04	11.4	24	32	143	206	1.4	54	50.2	2.3	2	591
ZM328_x_ZF454	HYB	89.85	12.6	27.5	NA	172	233	1.4	91	52.4	2.2	2	684
ZM331	MALE	82.69	13	27.1	40	151	283	1.9	87	50.4	2.3	2	687
ZM331_x_ZF305	HYB	95.23	NA	27.1	37	166	283	1.7	104	48.8	2	3	690
ZM331_x_ZF367	HYB	96.48	12.5	28.9	25	156	290	1.9	94	51.6	2.4	1	682
ZM332	MALE	79.71	NA	26.8	34	150	287	1.9	84	50.3	2.3	2	674
ZM332_x_ZF436	HYB	100.6	NA	27.4	NA	168	282	1.7	107	48.9	2.1	3	689
ZM333	MALE	84.02	NA	27.4	25	151	221	1.5	63	51.7	2.4	1	656
ZM333_x_ZF434	HYB	98.66	NA	24.1	NA	134	327	2.4	79	49.5	2.3	2	601
ZM333_x_ZF454	HYB	90	NA	32.3	36	184	241	1.3	110	54.4	2.4	1	730
ZM333_x_ZF481	HYB	90.16	13.1	27.5	43	162	263	1.6	90	49.3	1.9	3	680
ZM334	MALE	90.66	13.6	29.7	40	158	367	2.3	128	50.4	2.1	3	701
ZM334_x_ZF357	HYB	98.77	12.5	26.6	40	167	334	2	124	49.9	2.3	2	691
ZM334_x_ZF463	HYB	100.14	11.9	28	38	165	236	1.4	83	50.4	2.2	2	678
ZM335	MALE	90.55	NA	31	26	175	325	1.9	143	50.6	2.4	1	724
ZM335_x_ZF454	HYB	100.26	NA	29	NA	172	267	1.6	108	53.4	2.4	1	703
ZM336	MALE	88.15	NA	30.7	38	191	327	1.7	162	50.8	2.1	3	718
ZM336_x_ZF347	HYB	90.9	NA	28.1	NA	147	201	1.4	55	48.6	2	3	599
ZM337	MALE	75.42	12.6	29.3	36	168	326	1.9	122	50.9	2.1	3	694
ZM337_x_ZF323	HYB	88.8	12.3	26	30	158	268	1.7	89	47.5	1.8	4	622
ZM337_x_ZF327	HYB	97.06	12.7	NA	NA	168	252	1.5	98	50.1	2.1	3	697
ZM337_x_ZF407	HYB	98.69	11.5	23.2	23	139	233	1.7	55	46.8	2	3	484
ZM337_x_ZF456	HYB	105.28	12.3	30.2	37	NA	275	1.5	116	47.8	2	3	709
ZM338	MALE	84.27	13.2	30.5	40	156	330	2.1	110	50.7	2	3	689
ZM338_x_ZF302	HYB	96.26	13	29.5	35	166	239	1.4	88	49.6	2.3	2	699
ZM339	MALE	90.09	13.2	25.5	39	150	339	2.3	104	47.5	1.9	4	630
ZM339_x_ZF325	HYB	96.15	11.4	25.2	23	145	219	1.5	59	47.2	2.1	3	599
ZM339_x_ZF347	HYB	86.44	11.7	27.8	NA	144	190	1.3	47	50.1	2	3	574
ZM339_x_ZF407	HYB	107.34	11.5	26.4	32	142	270	1.9	74	47.3	2	3	620
ZM339_x_ZF480	HYB	86.95	NA	31.2	NA	179	254	1.4	112	51.2	1.9	3	708
ZM339_x_ZF482	HYB	92.38	12.8	28.8	35	162	252	1.6	91	51.5	2.2	2	694
ZM340	MALE	77.1	NA	32.1	38	173	286	1.7	113	51	2	3	712
ZM340_x_ZF327	HYB	98.31	12.8	27.9	NA	163	276	1.7	97	51.7	2.2	2	684
ZM340_x_ZF407	HYB	NA	11.7	22.3	35	131	315	2.4	72	46.7	1.8	4	552
ZM340_x_ZF424	HYB	82.52	12.7	21	38	130	262	2	55	47.7	1.8	4	548
ZM340_x_ZF456	HYB	99.8	13.1	30.8	NA	163	288	1.8	106	51.3	2.3	2	702

## Sheet: Author information
Article title:	Hybrid wheat: Quantitative genetic parameters and heterosis for quality and rheological traits as well as baking volume
Journal name:	Theoretical and Applied Genetics
Author names:	Lea Schwarzwälder1, Patrick Thorwarth2, Yusheng Zhao3, Jochen Christoph Reif3, Carl Friedrich Horst Longin1
Affilation:	1 State Plant Breeding Institute, University of Hohenheim, Fruwirthstr. 21, 70599, Stuttgart, Germany, 2 Senior Research Lead Biostatistics and Data Science, KWS Saat SE & Co. KGaA, Grimsehlstr. 31, 37574 Einbeck, 3 Department of Breeding Research, Leibniz Institute of Plant Genetics and Crop Plant Research (IPK), Corrensstr. 3, 06466 Gatersleben, Germany
E-Mail (corresponding author):	lea.schwarzwaelder@uni-hohenheim.de
